# Supplementary material for: Individual-specific changes in the human gut microbiota after challenge with enterotoxigenic Escherichia coli and subsequent ciprofloxacin treatment
Source: BMC Genomics. 2016 Jun 8;17:440. doi: 10.1186/s12864-016-2777-0 (PMC4898365; doi:10.1186/s12864-016-2777-0)
Supplement: Additional file 4: — BIOM formatted data underlying the results of our study. (BIOM 7422 kb) [file 12864_2016_2777_MOESM4_ESM.biom]

{
 "id": null,
"format": "Biological Observation Matrix 1.0.0-dev",
"format_url": "http://biom-format.org/documentation/format_versions/biom-1.0.html",
"type": "OTU table",
"generated_by": "metagenomeSeq 1.11.15",
"date": "2015-11-10 10:33:56",
"matrix_type": "dense",
"matrix_element_type": "int",
"shape": [ 6423, 124 ],
"rows": [
 {
 "id": "3",
"metadata": {
 "taxonomy": [ "3", "130_6133", "Bacteroidetes", " Bacteroidia", " Bacteroidales", "Bacteroidaceae", "Bacteroides", "Bacteroides vulgatus" ] 
} 
},
{
 "id": "5",
"metadata": {
 "taxonomy": [ "5", "14_1391", "Bacteroidetes", " Bacteroidia", " Bacteroidales", "Bacteroidaceae", "Bacteroides", "Bacteroides uniformis" ] 
} 
},
{
 "id": "10",
"metadata": {
 "taxonomy": [ "10", "111_7283", "Bacteroidetes", " Bacteroidia", " Bacteroidales", "Bacteroidaceae", "Bacteroides", "Bacteroides uniformis" ] 
} 
},
{
 "id": "11",
"metadata": {
 "taxonomy": [ "11", "130_1817", "Bacteroidetes", " Bacteroidia", " Bacteroidales", "Bacteroidaceae", "Bacteroides", "Bacteroides vulgatus" ] 
} 
},
{
 "id": "13",
"metadata": {
 "taxonomy": [ "13", "82_8248", "Bacteroidetes", " Bacteroidia", " Bacteroidales", "Bacteroidaceae", "Bacteroides", "Bacteroides ovatus" ] 
} 
},
{
 "id": "14",
"metadata": {
 "taxonomy": [ "14", "131_3769", "Verrucomicrobia", " Verrucomicrobiae", " Verrucomicrobiales", "Akkermansiaceae", "Akkermansia", "Akkermansia muciniphila" ] 
} 
},
{
 "id": "21",
"metadata": {
 "taxonomy": [ "21", "105_4167", "Bacteroidetes", " Bacteroidia", " Bacteroidales", "Bacteroidaceae", "Bacteroides", "Bacteroides ovatus" ] 
} 
},
{
 "id": "40",
"metadata": {
 "taxonomy": [ "40", "6_3606", "Firmicutes", " Clostridia", " Clostridiales", "Lachnospiraceae", "Blautia", "Blautia" ] 
} 
},
{
 "id": "42",
"metadata": {
 "taxonomy": [ "42", "32_610", "Firmicutes", " Clostridia", " Clostridiales", "Lachnospiraceae", "Dorea", "Dorea longicatena" ] 
} 
},
{
 "id": "59",
"metadata": {
 "taxonomy": [ "59", "68_10741", "Proteobacteria", " Gammaproteobacteria", " Enterobacteriales", "Enterobacteriaceae", "Escherichia/Shigella", "Escherichia/Shigella" ] 
} 
},
{
 "id": "65",
"metadata": {
 "taxonomy": [ "65", "1_2768", "Bacteroidetes", " Bacteroidia", " Bacteroidales", "Porphyromonadaceae", "Parabacteroides", "Parabacteroides merdae" ] 
} 
},
{
 "id": "69",
"metadata": {
 "taxonomy": [ "69", "55_3816", "Firmicutes", " Clostridia", " Clostridiales", "Lachnospiraceae", "Lachnospiraceae incertae sedis", "Lachnospiraceae incertae sedis" ] 
} 
},
{
 "id": "71",
"metadata": {
 "taxonomy": [ "71", "105_5541", "Bacteroidetes", " Bacteroidia", " Bacteroidales", "Bacteroidaceae", "Bacteroides", "Bacteroides ovatus" ] 
} 
},
{
 "id": "81",
"metadata": {
 "taxonomy": [ "81", "82_4269", "Bacteroidetes", " Bacteroidia", " Bacteroidales", "Bacteroidaceae", "Bacteroides", "Bacteroides ovatus" ] 
} 
},
{
 "id": "82",
"metadata": {
 "taxonomy": [ "82", "11_772", "Firmicutes", " Clostridia", " Clostridiales", "Lachnospiraceae", "Blautia", "Blautia" ] 
} 
},
{
 "id": "83",
"metadata": {
 "taxonomy": [ "83", "71_2231", "Firmicutes", " Negativicutes", " Selenomonadales", "Veillonellaceae", "Dialister", "Dialister invisus" ] 
} 
},
{
 "id": "84",
"metadata": {
 "taxonomy": [ "84", "32_6019", "Firmicutes", " Clostridia", " Clostridiales", "Ruminococcaceae", "Faecalibacterium", "Faecalibacterium prausnitzii" ] 
} 
},
{
 "id": "100",
"metadata": {
 "taxonomy": [ "100", "81_966", "Bacteroidetes", " Bacteroidia", " Bacteroidales", "Prevotellaceae", "Prevotella", "Prevotella copri" ] 
} 
},
{
 "id": "101",
"metadata": {
 "taxonomy": [ "101", "12_931", "Firmicutes", " Clostridia", " Clostridiales", "Lachnospiraceae", "Roseburia", "Roseburia intestinalis" ] 
} 
},
{
 "id": "117",
"metadata": {
 "taxonomy": [ "117", "54_6086", "Bacteroidetes", " Bacteroidia", " Bacteroidales", "Prevotellaceae", "Prevotella", "Prevotella copri" ] 
} 
},
{
 "id": "118",
"metadata": {
 "taxonomy": [ "118", "104_271", "Bacteroidetes", " Bacteroidia", " Bacteroidales", "Prevotellaceae", "Prevotella", "Prevotella copri" ] 
} 
},
{
 "id": "142",
"metadata": {
 "taxonomy": [ "142", "6_793", "Firmicutes", " Clostridia", " Clostridiales", "Ruminococcaceae", "Ruminococcus", "Ruminococcus faecis" ] 
} 
},
{
 "id": "157",
"metadata": {
 "taxonomy": [ "157", "112_4690", "Bacteroidetes", " Bacteroidia", " Bacteroidales", "Prevotellaceae", "Prevotella", "Prevotella copri" ] 
} 
},
{
 "id": "159",
"metadata": {
 "taxonomy": [ "159", "128_3532", "Firmicutes", " Negativicutes", " Selenomonadales", "Veillonellaceae", "Dialister", "Dialister invisus" ] 
} 
},
{
 "id": "172",
"metadata": {
 "taxonomy": [ "172", "125_5159", "Firmicutes", " Clostridia", " Clostridiales", "Ruminococcaceae", "Ruminococcus", "Ruminococcus albus" ] 
} 
},
{
 "id": "222",
"metadata": {
 "taxonomy": [ "222", "88_902", "Firmicutes", " Clostridia", " Clostridiales", "Lachnospiraceae", "Blautia", "Blautia" ] 
} 
},
{
 "id": "237",
"metadata": {
 "taxonomy": [ "237", "104_178", "Bacteroidetes", " Bacteroidia", " Bacteroidales", "Prevotellaceae", "Prevotella", "Prevotella copri" ] 
} 
},
{
 "id": "240",
"metadata": {
 "taxonomy": [ "240", "95_984", "Firmicutes", " Clostridia", " Clostridiales", "Ruminococcaceae", "Ruminococcus", "Ruminococcus bromii" ] 
} 
},
{
 "id": "272",
"metadata": {
 "taxonomy": [ "272", "117_499", "Firmicutes", " Negativicutes", " Selenomonadales", "Veillonellaceae", "Dialister", "Dialister invisus" ] 
} 
},
{
 "id": "331",
"metadata": {
 "taxonomy": [ "331", "1_2303", "Firmicutes", " Clostridia", " Clostridiales", "Lachnospiraceae", "Blautia", "Blautia" ] 
} 
},
{
 "id": "364",
"metadata": {
 "taxonomy": [ "364", "23_94", "Bacteroidetes", " Bacteroidia", " Bacteroidales", "Bacteroidaceae", "Bacteroides", "Bacteroides vulgatus" ] 
} 
},
{
 "id": "365",
"metadata": {
 "taxonomy": [ "365", "91_5120", "Bacteroidetes", " Bacteroidia", " Bacteroidales", "Bacteroidaceae", "Bacteroides", "Bacteroides ovatus" ] 
} 
},
{
 "id": "368",
"metadata": {
 "taxonomy": [ "368", "111_2522", "Firmicutes", " Clostridia", " Clostridiales", "Lachnospiraceae", "Lachnospiraceae incertae sedis", "Lachnospiraceae incertae sedis" ] 
} 
},
{
 "id": "388",
"metadata": {
 "taxonomy": [ "388", "18_2021", "Firmicutes", " Clostridia", " Clostridiales", "Ruminococcaceae", "Subdoligranulum", "Subdoligranulum" ] 
} 
},
{
 "id": "393",
"metadata": {
 "taxonomy": [ "393", "107_3840", "Bacteroidetes", " Bacteroidia", " Bacteroidales", "Bacteroidaceae", "Bacteroides", "Bacteroides massiliensis" ] 
} 
},
{
 "id": "447",
"metadata": {
 "taxonomy": [ "447", "87_1513", "Firmicutes", " Clostridia", " Clostridiales", "Lachnospiraceae", "Blautia", "Blautia" ] 
} 
},
{
 "id": "474",
"metadata": {
 "taxonomy": [ "474", "32_934", "Bacteroidetes", " Bacteroidia", " Bacteroidales", "Bacteroidaceae", "Bacteroides", "Bacteroides dorei" ] 
} 
},
{
 "id": "479",
"metadata": {
 "taxonomy": [ "479", "106_66", "Bacteroidetes", " Bacteroidia", " Bacteroidales", "Prevotellaceae", "Prevotella", "Prevotella stercorea" ] 
} 
},
{
 "id": "480",
"metadata": {
 "taxonomy": [ "480", "129_4171", "Bacteroidetes", " Bacteroidia", " Bacteroidales", "Prevotellaceae", "Prevotella", "Prevotella copri" ] 
} 
},
{
 "id": "496",
"metadata": {
 "taxonomy": [ "496", "63_3345", "Bacteroidetes", " Bacteroidia", " Bacteroidales", "Bacteroidaceae", "Bacteroides", "Bacteroides vulgatus" ] 
} 
},
{
 "id": "514",
"metadata": {
 "taxonomy": [ "514", "100_1414", "Bacteroidetes", " Bacteroidia", " Bacteroidales", "Porphyromonadaceae", "Parabacteroides", "Parabacteroides distasonis" ] 
} 
},
{
 "id": "540",
"metadata": {
 "taxonomy": [ "540", "12_3745", "Bacteroidetes", " Bacteroidia", " Bacteroidales", "Bacteroidaceae", "Bacteroides", "Bacteroides vulgatus" ] 
} 
},
{
 "id": "569",
"metadata": {
 "taxonomy": [ "569", "122_660", "Bacteroidetes", " Bacteroidia", " Bacteroidales", "Bacteroidaceae", "Bacteroides", "Bacteroides dorei" ] 
} 
},
{
 "id": "596",
"metadata": {
 "taxonomy": [ "596", "42_5177", "Bacteroidetes", " Bacteroidia", " Bacteroidales", "Bacteroidaceae", "Bacteroides", "Bacteroides vulgatus" ] 
} 
},
{
 "id": "628",
"metadata": {
 "taxonomy": [ "628", "121_3653", "Firmicutes", " Negativicutes", " Selenomonadales", "Veillonellaceae", "Megasphaera", "Megasphaera elsdenii" ] 
} 
},
{
 "id": "647",
"metadata": {
 "taxonomy": [ "647", "122_970", "Bacteroidetes", " Bacteroidia", " Bacteroidales", "Bacteroidaceae", "Bacteroides", "Bacteroides dorei" ] 
} 
},
{
 "id": "661",
"metadata": {
 "taxonomy": [ "661", "127_3727", "Firmicutes", " Clostridia", " Clostridiales", "Lachnospiraceae", "Roseburia", "Eubacterium rectale" ] 
} 
},
{
 "id": "665",
"metadata": {
 "taxonomy": [ "665", "106_2192", "Firmicutes", " Clostridia", " Clostridiales", "Lactobacillaceae", "Lactobacillus", "Lactobacillus gasseri" ] 
} 
},
{
 "id": "666",
"metadata": {
 "taxonomy": [ "666", "43_2962", "Firmicutes", " Clostridia", " Clostridiales", "Ruminococcaceae", "Faecalibacterium", "Faecalibacterium prausnitzii" ] 
} 
},
{
 "id": "838",
"metadata": {
 "taxonomy": [ "838", "47_982", "Firmicutes", " Clostridia", " Clostridiales", "Ruminococcaceae", "Faecalibacterium", "Faecalibacterium prausnitzii" ] 
} 
},
{
 "id": "886",
"metadata": {
 "taxonomy": [ "886", "64_9831", "Firmicutes", " Bacilli", " Lactobacillales", "Streptococcaceae", "Streptococcus", "Streptococcus sp." ] 
} 
},
{
 "id": "1323",
"metadata": {
 "taxonomy": [ "1323", "63_2344", "Firmicutes", " Clostridia", " Clostridiales", "Ruminococcaceae", "Subdoligranulum", "Subdoligranulum" ] 
} 
},
{
 "id": "1400",
"metadata": {
 "taxonomy": [ "1400", "9_6578", "Bacteroidetes", " Bacteroidia", " Bacteroidales", "Porphyromonadaceae", "Butyricimonas", "Butyricimonas virosa" ] 
} 
},
{
 "id": "1458",
"metadata": {
 "taxonomy": [ "1458", "106_2581", "Firmicutes", " Clostridia", " Clostridiales", "Ruminococcaceae", "Subdoligranulum", "Subdoligranulum" ] 
} 
},
{
 "id": "1459",
"metadata": {
 "taxonomy": [ "1459", "117_2356", "Firmicutes", " Clostridia", " Clostridiales", "Ruminococcaceae", "Subdoligranulum", "Subdoligranulum" ] 
} 
},
{
 "id": "1529",
"metadata": {
 "taxonomy": [ "1529", "117_2276", "Firmicutes", " Clostridia", " Clostridiales", "Ruminococcaceae", "Subdoligranulum", "Subdoligranulum" ] 
} 
},
{
 "id": "1667",
"metadata": {
 "taxonomy": [ "1667", "130_2192", "Firmicutes", " Clostridia", " Clostridiales", "Ruminococcaceae", "Subdoligranulum", "Subdoligranulum" ] 
} 
},
{
 "id": "1669",
"metadata": {
 "taxonomy": [ "1669", "130_1260", "Firmicutes", " Clostridia", " Clostridiales", "Ruminococcaceae", "Subdoligranulum", "Subdoligranulum" ] 
} 
},
{
 "id": "1859",
"metadata": {
 "taxonomy": [ "1859", "1_1432", "Firmicutes", " Erysipelotrichia", " Erysipelotrichales", "Erysipelotrichaceae", "Catenibacterium", "Catenibacterium mitsuokai " ] 
} 
},
{
 "id": "2138",
"metadata": {
 "taxonomy": [ "2138", "100_10004", "Bacteroidetes", " Bacteroidia", " Bacteroidales", "Bacteroidaceae", "Bacteroides", "Bacteroides xylanisolvens" ] 
} 
},
{
 "id": "2564",
"metadata": {
 "taxonomy": [ "2564", "37_3056", "Firmicutes", " Clostridia", " Clostridiales", "Ruminococcaceae", "Faecalibacterium", "Faecalibacterium prausnitzii" ] 
} 
},
{
 "id": "2575",
"metadata": {
 "taxonomy": [ "2575", "89_6728", "Bacteroidetes", " Bacteroidia", " Bacteroidales", "Bacteroidaceae", "Bacteroides", "Bacteroides xylanisolvens" ] 
} 
},
{
 "id": "2612",
"metadata": {
 "taxonomy": [ "2612", "128_1408", "Firmicutes", " Negativicutes", " Selenomonadales", "Veillonellaceae", "Dialister", "Dialister invisus" ] 
} 
},
{
 "id": "2616",
"metadata": {
 "taxonomy": [ "2616", "121_5961", "Firmicutes", " Negativicutes", " Selenomonadales", "Veillonellaceae", "Dialister", "Dialister invisus" ] 
} 
},
{
 "id": "2725",
"metadata": {
 "taxonomy": [ "2725", "95_1837", "Firmicutes", " Negativicutes", " Selenomonadales", "Veillonellaceae", "Dialister", "Dialister invisus" ] 
} 
},
{
 "id": "2745",
"metadata": {
 "taxonomy": [ "2745", "33_5408", "Firmicutes", " Clostridia", " Clostridiales", "Ruminococcaceae", "Faecalibacterium", "Faecalibacterium prausnitzii" ] 
} 
},
{
 "id": "2768",
"metadata": {
 "taxonomy": [ "2768", "89_7389", "Bacteroidetes", " Bacteroidia", " Bacteroidales", "Bacteroidaceae", "Bacteroides", "Bacteroides xylanisolvens" ] 
} 
},
{
 "id": "2794",
"metadata": {
 "taxonomy": [ "2794", "114_7557", "Bacteroidetes", " Bacteroidia", " Bacteroidales", "Prevotellaceae", "Paraprevotella", "Paraprevotella clara" ] 
} 
},
{
 "id": "2831",
"metadata": {
 "taxonomy": [ "2831", "130_3840", "Firmicutes", " Negativicutes", " Selenomonadales", "Veillonellaceae", "Dialister", "Dialister invisus" ] 
} 
},
{
 "id": "2843",
"metadata": {
 "taxonomy": [ "2843", "49_4623", "Firmicutes", " Negativicutes", " Selenomonadales", "Veillonellaceae", "Dialister", "Dialister invisus" ] 
} 
},
{
 "id": "2854",
"metadata": {
 "taxonomy": [ "2854", "76_2588", "Firmicutes", " Clostridia", " Clostridiales", "Ruminococcaceae", "Ruminiclostridium", "Clostridium leptum" ] 
} 
},
{
 "id": "3084",
"metadata": {
 "taxonomy": [ "3084", "49_1996", "Firmicutes", " Negativicutes", " Selenomonadales", "Veillonellaceae", "Dialister", "Dialister invisus" ] 
} 
},
{
 "id": "3092",
"metadata": {
 "taxonomy": [ "3092", "128_1293", "Firmicutes", " Negativicutes", " Selenomonadales", "Veillonellaceae", "Dialister", "Dialister invisus" ] 
} 
},
{
 "id": "3102",
"metadata": {
 "taxonomy": [ "3102", "76_5308", "Firmicutes", " Clostridia", " Clostridiales", "Ruminococcaceae", "Faecalibacterium", "Faecalibacterium prausnitzii" ] 
} 
},
{
 "id": "3115",
"metadata": {
 "taxonomy": [ "3115", "107_210", "Firmicutes", " Clostridia", " Clostridiales", "Ruminococcaceae", "Ruminiclostridium", "Clostridium leptum" ] 
} 
},
{
 "id": "3137",
"metadata": {
 "taxonomy": [ "3137", "49_3163", "Firmicutes", " Negativicutes", " Selenomonadales", "Veillonellaceae", "Dialister", "Dialister invisus" ] 
} 
},
{
 "id": "3194",
"metadata": {
 "taxonomy": [ "3194", "49_1670", "Firmicutes", " Negativicutes", " Selenomonadales", "Veillonellaceae", "Dialister", "Dialister invisus" ] 
} 
},
{
 "id": "3200",
"metadata": {
 "taxonomy": [ "3200", "49_2211", "Firmicutes", " Negativicutes", " Selenomonadales", "Veillonellaceae", "Dialister", "Dialister invisus" ] 
} 
},
{
 "id": "3209",
"metadata": {
 "taxonomy": [ "3209", "49_2293", "Firmicutes", " Negativicutes", " Selenomonadales", "Veillonellaceae", "Dialister", "Dialister invisus" ] 
} 
},
{
 "id": "3214",
"metadata": {
 "taxonomy": [ "3214", "48_3233", "Firmicutes", " Negativicutes", " Selenomonadales", "Veillonellaceae", "Dialister", "Dialister invisus" ] 
} 
},
{
 "id": "3218",
"metadata": {
 "taxonomy": [ "3218", "71_3542", "Firmicutes", " Negativicutes", " Selenomonadales", "Veillonellaceae", "Allisonella", "Allisonella histaminiformans" ] 
} 
},
{
 "id": "3239",
"metadata": {
 "taxonomy": [ "3239", "53_5179", "Firmicutes", " Clostridia", " Clostridiales", "Ruminococcaceae", "Faecalibacterium", "Faecalibacterium prausnitzii" ] 
} 
},
{
 "id": "3247",
"metadata": {
 "taxonomy": [ "3247", "87_577", "Firmicutes", " Clostridia", " Clostridiales", "Lachnospiraceae", "Blautia", "Blautia" ] 
} 
},
{
 "id": "3271",
"metadata": {
 "taxonomy": [ "3271", "100_4260", "Bacteroidetes", " Bacteroidia", " Bacteroidales", "Bacteroidaceae", "Bacteroides", "Bacteroides xylanisolvens" ] 
} 
},
{
 "id": "3296",
"metadata": {
 "taxonomy": [ "3296", "100_9612", "Bacteroidetes", " Bacteroidia", " Bacteroidales", "Bacteroidaceae", "Bacteroides", "Bacteroides xylanisolvens" ] 
} 
},
{
 "id": "3321",
"metadata": {
 "taxonomy": [ "3321", "58_2493", "Bacteroidetes", " Bacteroidia", " Bacteroidales", "Prevotellaceae", "Paraprevotella", "Paraprevotella clara" ] 
} 
},
{
 "id": "3349",
"metadata": {
 "taxonomy": [ "3349", "65_7250", "Firmicutes", " Negativicutes", " Selenomonadales", "Veillonellaceae", "Megasphaera", "Megasphaera elsdenii" ] 
} 
},
{
 "id": "3376",
"metadata": {
 "taxonomy": [ "3376", "128_3933", "Firmicutes", " Negativicutes", " Selenomonadales", "Veillonellaceae", "Dialister", "Dialister invisus" ] 
} 
},
{
 "id": "3380",
"metadata": {
 "taxonomy": [ "3380", "49_1476", "Firmicutes", " Negativicutes", " Selenomonadales", "Veillonellaceae", "Dialister", "Dialister invisus" ] 
} 
},
{
 "id": "3381",
"metadata": {
 "taxonomy": [ "3381", "49_4310", "Firmicutes", " Negativicutes", " Selenomonadales", "Veillonellaceae", "Dialister", "Dialister invisus" ] 
} 
},
{
 "id": "3399",
"metadata": {
 "taxonomy": [ "3399", "128_4889", "Firmicutes", " Negativicutes", " Selenomonadales", "Veillonellaceae", "Dialister", "Dialister invisus" ] 
} 
},
{
 "id": "3403",
"metadata": {
 "taxonomy": [ "3403", "130_3227", "Firmicutes", " Negativicutes", " Selenomonadales", "Veillonellaceae", "Dialister", "Dialister invisus" ] 
} 
},
{
 "id": "3408",
"metadata": {
 "taxonomy": [ "3408", "49_4656", "Firmicutes", " Negativicutes", " Selenomonadales", "Veillonellaceae", "Dialister", "Dialister invisus" ] 
} 
},
{
 "id": "3409",
"metadata": {
 "taxonomy": [ "3409", "49_2316", "Firmicutes", " Negativicutes", " Selenomonadales", "Veillonellaceae", "Dialister", "Dialister invisus" ] 
} 
},
{
 "id": "3415",
"metadata": {
 "taxonomy": [ "3415", "49_2980", "Firmicutes", " Negativicutes", " Selenomonadales", "Veillonellaceae", "Dialister", "Dialister invisus" ] 
} 
},
{
 "id": "3420",
"metadata": {
 "taxonomy": [ "3420", "71_3486", "Firmicutes", " Negativicutes", " Selenomonadales", "Acidaminococcaceae", "Succiniclasticum", "Succiniclasticum ruminis" ] 
} 
},
{
 "id": "3421",
"metadata": {
 "taxonomy": [ "3421", "49_291", "Firmicutes", " Negativicutes", " Selenomonadales", "Veillonellaceae", "Dialister", "Dialister invisus" ] 
} 
},
{
 "id": "3442",
"metadata": {
 "taxonomy": [ "3442", "106_1867", "Firmicutes", " Clostridia", " Clostridiales", "Lachnospiraceae", "Blautia", "Blautia" ] 
} 
},
{
 "id": "3467",
"metadata": {
 "taxonomy": [ "3467", "89_1299", "Bacteroidetes", " Bacteroidia", " Bacteroidales", "Bacteroidaceae", "Bacteroides", "Bacteroides xylanisolvens" ] 
} 
},
{
 "id": "3482",
"metadata": {
 "taxonomy": [ "3482", "111_4700", "Bacteroidetes", " Bacteroidia", " Bacteroidales", "Bacteroidaceae", "Bacteroides", "Bacteroides uniformis" ] 
} 
},
{
 "id": "3531",
"metadata": {
 "taxonomy": [ "3531", "93_4140", "Bacteroidetes", " Bacteroidia", " Bacteroidales", "Prevotellaceae", "Paraprevotella", "Paraprevotella clara" ] 
} 
},
{
 "id": "3544",
"metadata": {
 "taxonomy": [ "3544", "128_2595", "Firmicutes", " Negativicutes", " Selenomonadales", "Veillonellaceae", "Dialister", "Dialister invisus" ] 
} 
},
{
 "id": "3546",
"metadata": {
 "taxonomy": [ "3546", "49_4508", "Firmicutes", " Negativicutes", " Selenomonadales", "Veillonellaceae", "Dialister", "Dialister invisus" ] 
} 
},
{
 "id": "3579",
"metadata": {
 "taxonomy": [ "3579", "130_1418", "Firmicutes", " Negativicutes", " Selenomonadales", "Veillonellaceae", "Dialister", "Dialister invisus" ] 
} 
},
{
 "id": "3589",
"metadata": {
 "taxonomy": [ "3589", "49_4306", "Firmicutes", " Negativicutes", " Selenomonadales", "Veillonellaceae", "Dialister", "Dialister invisus" ] 
} 
},
{
 "id": "3591",
"metadata": {
 "taxonomy": [ "3591", "60_2497", "Firmicutes", " Clostridia", " Clostridiales", "Ruminococcaceae", "Ruminiclostridium", "Clostridium leptum" ] 
} 
},
{
 "id": "3597",
"metadata": {
 "taxonomy": [ "3597", "49_1450", "Firmicutes", " Negativicutes", " Selenomonadales", "Veillonellaceae", "Dialister", "Dialister invisus" ] 
} 
},
{
 "id": "3598",
"metadata": {
 "taxonomy": [ "3598", "49_4453", "Firmicutes", " Negativicutes", " Selenomonadales", "Veillonellaceae", "Dialister", "Dialister invisus" ] 
} 
},
{
 "id": "3599",
"metadata": {
 "taxonomy": [ "3599", "49_4032", "Firmicutes", " Negativicutes", " Selenomonadales", "Veillonellaceae", "Dialister", "Dialister invisus" ] 
} 
},
{
 "id": "3600",
"metadata": {
 "taxonomy": [ "3600", "49_4547", "Firmicutes", " Negativicutes", " Selenomonadales", "Veillonellaceae", "Dialister", "Dialister invisus" ] 
} 
},
{
 "id": "3609",
"metadata": {
 "taxonomy": [ "3609", "49_1043", "Firmicutes", " Negativicutes", " Selenomonadales", "Veillonellaceae", "Dialister", "Dialister invisus" ] 
} 
},
{
 "id": "3617",
"metadata": {
 "taxonomy": [ "3617", "49_4612", "Firmicutes", " Negativicutes", " Selenomonadales", "Veillonellaceae", "Dialister", "Dialister invisus" ] 
} 
},
{
 "id": "3619",
"metadata": {
 "taxonomy": [ "3619", "49_4405", "Firmicutes", " Negativicutes", " Selenomonadales", "Veillonellaceae", "Dialister", "Dialister invisus" ] 
} 
},
{
 "id": "3623",
"metadata": {
 "taxonomy": [ "3623", "60_1347", "Firmicutes", " Negativicutes", " Selenomonadales", "Veillonellaceae", "Dialister", "Dialister invisus" ] 
} 
},
{
 "id": "3630",
"metadata": {
 "taxonomy": [ "3630", "60_1777", "Firmicutes", " Negativicutes", " Selenomonadales", "Veillonellaceae", "Dialister", "Dialister invisus" ] 
} 
},
{
 "id": "3631",
"metadata": {
 "taxonomy": [ "3631", "49_1446", "Firmicutes", " Negativicutes", " Selenomonadales", "Veillonellaceae", "Dialister", "Dialister invisus" ] 
} 
},
{
 "id": "3635",
"metadata": {
 "taxonomy": [ "3635", "49_1643", "Firmicutes", " Negativicutes", " Selenomonadales", "Veillonellaceae", "Dialister", "Dialister invisus" ] 
} 
},
{
 "id": "3636",
"metadata": {
 "taxonomy": [ "3636", "60_6870", "Firmicutes", " Negativicutes", " Selenomonadales", "Veillonellaceae", "Dialister", "Dialister invisus" ] 
} 
},
{
 "id": "3658",
"metadata": {
 "taxonomy": [ "3658", "18_6715", "Actinobacteria", " Coriobacteriia", " Coriobacteriales", "Coriobacteriaceae", "Collinsella", "Collinsella aerofaciens" ] 
} 
},
{
 "id": "3678",
"metadata": {
 "taxonomy": [ "3678", "2_1537", "Firmicutes", " Clostridia", " Clostridiales", "Lachnospiraceae", "Blautia", "Blautia" ] 
} 
},
{
 "id": "3708",
"metadata": {
 "taxonomy": [ "3708", "89_1338", "Bacteroidetes", " Bacteroidia", " Bacteroidales", "Bacteroidaceae", "Bacteroides", "Bacteroides xylanisolvens" ] 
} 
},
{
 "id": "3713",
"metadata": {
 "taxonomy": [ "3713", "89_5429", "Bacteroidetes", " Bacteroidia", " Bacteroidales", "Bacteroidaceae", "Bacteroides", "Bacteroides xylanisolvens" ] 
} 
},
{
 "id": "3719",
"metadata": {
 "taxonomy": [ "3719", "89_9667", "Bacteroidetes", " Bacteroidia", " Bacteroidales", "Bacteroidaceae", "Bacteroides", "Bacteroides xylanisolvens" ] 
} 
},
{
 "id": "3759",
"metadata": {
 "taxonomy": [ "3759", "128_5932", "Firmicutes", " Negativicutes", " Selenomonadales", "Veillonellaceae", "Dialister", "Dialister invisus" ] 
} 
},
{
 "id": "3763",
"metadata": {
 "taxonomy": [ "3763", "104_762", "Firmicutes", " Negativicutes", " Selenomonadales", "Veillonellaceae", "Dialister", "Dialister invisus" ] 
} 
},
{
 "id": "3768",
"metadata": {
 "taxonomy": [ "3768", "56_4232", "Bacteroidetes", " Bacteroidia", " Bacteroidales", "Prevotellaceae", "Paraprevotella", "Paraprevotella clara" ] 
} 
},
{
 "id": "3769",
"metadata": {
 "taxonomy": [ "3769", "58_7690", "Bacteroidetes", " Bacteroidia", " Bacteroidales", "Bacteroidaceae", "Bacteroides", "Bacteroides ovatus" ] 
} 
},
{
 "id": "3784",
"metadata": {
 "taxonomy": [ "3784", "63_4696", "Firmicutes", " Negativicutes", " Selenomonadales", "Veillonellaceae", "Dialister", "Dialister invisus" ] 
} 
},
{
 "id": "3785",
"metadata": {
 "taxonomy": [ "3785", "71_8677", "Firmicutes", " Negativicutes", " Selenomonadales", "Veillonellaceae", "Allisonella", "Allisonella histaminiformans" ] 
} 
},
{
 "id": "3786",
"metadata": {
 "taxonomy": [ "3786", "102_4837", "Firmicutes", " Negativicutes", " Selenomonadales", "Veillonellaceae", "Megasphaera", "Megasphaera elsdenii" ] 
} 
},
{
 "id": "3831",
"metadata": {
 "taxonomy": [ "3831", "49_1808", "Firmicutes", " Negativicutes", " Selenomonadales", "Veillonellaceae", "Dialister", "Dialister invisus" ] 
} 
},
{
 "id": "3836",
"metadata": {
 "taxonomy": [ "3836", "128_2787", "Firmicutes", " Negativicutes", " Selenomonadales", "Veillonellaceae", "Dialister", "Dialister invisus" ] 
} 
},
{
 "id": "3837",
"metadata": {
 "taxonomy": [ "3837", "128_986", "Firmicutes", " Negativicutes", " Selenomonadales", "Veillonellaceae", "Dialister", "Dialister invisus" ] 
} 
},
{
 "id": "3848",
"metadata": {
 "taxonomy": [ "3848", "131_2601", "Firmicutes", " Negativicutes", " Selenomonadales", "Veillonellaceae", "Dialister", "Dialister invisus" ] 
} 
},
{
 "id": "3857",
"metadata": {
 "taxonomy": [ "3857", "128_3201", "Firmicutes", " Negativicutes", " Selenomonadales", "Veillonellaceae", "Dialister", "Dialister invisus" ] 
} 
},
{
 "id": "3858",
"metadata": {
 "taxonomy": [ "3858", "128_6077", "Firmicutes", " Negativicutes", " Selenomonadales", "Veillonellaceae", "Dialister", "Dialister invisus" ] 
} 
},
{
 "id": "3872",
"metadata": {
 "taxonomy": [ "3872", "49_4195", "Firmicutes", " Negativicutes", " Selenomonadales", "Veillonellaceae", "Dialister", "Dialister invisus" ] 
} 
},
{
 "id": "3873",
"metadata": {
 "taxonomy": [ "3873", "49_174", "Firmicutes", " Negativicutes", " Selenomonadales", "Veillonellaceae", "Dialister", "Dialister invisus" ] 
} 
},
{
 "id": "3876",
"metadata": {
 "taxonomy": [ "3876", "71_2525", "Firmicutes", " Negativicutes", " Selenomonadales", "Veillonellaceae", "Allisonella", "Allisonella histaminiformans" ] 
} 
},
{
 "id": "3877",
"metadata": {
 "taxonomy": [ "3877", "50_1231", "Firmicutes", " Negativicutes", " Selenomonadales", "Acidaminococcaceae", "Succiniclasticum", "Succiniclasticum ruminis" ] 
} 
},
{
 "id": "3902",
"metadata": {
 "taxonomy": [ "3902", "32_6799", "Firmicutes", " Clostridia", " Clostridiales", "Ruminococcaceae", "Faecalibacterium", "Faecalibacterium prausnitzii" ] 
} 
},
{
 "id": "3931",
"metadata": {
 "taxonomy": [ "3931", "95_5699", "Firmicutes", " Clostridia", " Clostridiales", "Lachnospiraceae", "Blautia", "Blautia" ] 
} 
},
{
 "id": "3932",
"metadata": {
 "taxonomy": [ "3932", "72_634", "Firmicutes", " Clostridia", " Clostridiales", "Lachnospiraceae", "Blautia", "Blautia" ] 
} 
},
{
 "id": "3947",
"metadata": {
 "taxonomy": [ "3947", "49_3306", "Firmicutes", " Negativicutes", " Selenomonadales", "Veillonellaceae", "Dialister", "Dialister invisus" ] 
} 
},
{
 "id": "4060",
"metadata": {
 "taxonomy": [ "4060", "63_4943", "Firmicutes", " Negativicutes", " Selenomonadales", "Veillonellaceae", "Megasphaera", "Megasphaera elsdenii" ] 
} 
},
{
 "id": "4088",
"metadata": {
 "taxonomy": [ "4088", "128_2240", "Firmicutes", " Negativicutes", " Selenomonadales", "Veillonellaceae", "Dialister", "Dialister invisus" ] 
} 
},
{
 "id": "4095",
"metadata": {
 "taxonomy": [ "4095", "63_4799", "Firmicutes", " Negativicutes", " Selenomonadales", "Veillonellaceae", "Dialister", "Dialister invisus" ] 
} 
},
{
 "id": "4096",
"metadata": {
 "taxonomy": [ "4096", "49_1974", "Firmicutes", " Negativicutes", " Selenomonadales", "Veillonellaceae", "Dialister", "Dialister invisus" ] 
} 
},
{
 "id": "4097",
"metadata": {
 "taxonomy": [ "4097", "130_2053", "Firmicutes", " Negativicutes", " Selenomonadales", "Veillonellaceae", "Dialister", "Dialister invisus" ] 
} 
},
{
 "id": "4104",
"metadata": {
 "taxonomy": [ "4104", "128_5666", "Firmicutes", " Negativicutes", " Selenomonadales", "Veillonellaceae", "Dialister", "Dialister invisus" ] 
} 
},
{
 "id": "4117",
"metadata": {
 "taxonomy": [ "4117", "49_1896", "Firmicutes", " Negativicutes", " Selenomonadales", "Veillonellaceae", "Dialister", "Dialister invisus" ] 
} 
},
{
 "id": "4118",
"metadata": {
 "taxonomy": [ "4118", "128_6269", "Firmicutes", " Negativicutes", " Selenomonadales", "Veillonellaceae", "Dialister", "Dialister invisus" ] 
} 
},
{
 "id": "4119",
"metadata": {
 "taxonomy": [ "4119", "42_2538", "Firmicutes", " Negativicutes", " Selenomonadales", "Veillonellaceae", "Dialister", "Dialister invisus" ] 
} 
},
{
 "id": "4129",
"metadata": {
 "taxonomy": [ "4129", "71_6349", "Firmicutes", " Negativicutes", " Selenomonadales", "Veillonellaceae", "Dialister", "Dialister invisus" ] 
} 
},
{
 "id": "4134",
"metadata": {
 "taxonomy": [ "4134", "49_2745", "Firmicutes", " Negativicutes", " Selenomonadales", "Veillonellaceae", "Dialister", "Dialister invisus" ] 
} 
},
{
 "id": "4139",
"metadata": {
 "taxonomy": [ "4139", "49_4259", "Firmicutes", " Negativicutes", " Selenomonadales", "Veillonellaceae", "Dialister", "Dialister invisus" ] 
} 
},
{
 "id": "4171",
"metadata": {
 "taxonomy": [ "4171", "106_651", "Firmicutes", " Negativicutes", " Selenomonadales", "Veillonellaceae", "Dialister", "Dialister invisus" ] 
} 
},
{
 "id": "4191",
"metadata": {
 "taxonomy": [ "4191", "132_1599", "Firmicutes", " Clostridia", " Clostridiales", "Ruminococcaceae", "Faecalibacterium", "Faecalibacterium prausnitzii" ] 
} 
},
{
 "id": "4192",
"metadata": {
 "taxonomy": [ "4192", "16_5874", "Firmicutes", " Clostridia", " Clostridiales", "Ruminococcaceae", "Faecalibacterium", "Faecalibacterium prausnitzii" ] 
} 
},
{
 "id": "4196",
"metadata": {
 "taxonomy": [ "4196", "67_8959", "Proteobacteria", " Betaproteobacteria", " Burkholderiales", "Sutterellaceae", "Parasutterella", "Parasutterella excrementihominis " ] 
} 
},
{
 "id": "4203",
"metadata": {
 "taxonomy": [ "4203", "68_3619", "Firmicutes", " Clostridia", " Clostridiales", "Lachnospiraceae", "Lachnospiraceae incertae sedis", "Lachnospiraceae incertae sedis" ] 
} 
},
{
 "id": "4235",
"metadata": {
 "taxonomy": [ "4235", "102_659", "Bacteroidetes", " Bacteroidia", " Bacteroidales", "Bacteroidaceae", "Bacteroides", "Bacteroides ovatus" ] 
} 
},
{
 "id": "4257",
"metadata": {
 "taxonomy": [ "4257", "89_9712", "Bacteroidetes", " Bacteroidia", " Bacteroidales", "Bacteroidaceae", "Bacteroides", "Bacteroides xylanisolvens" ] 
} 
},
{
 "id": "4308",
"metadata": {
 "taxonomy": [ "4308", "63_744", "Firmicutes", " Negativicutes", " Selenomonadales", "Veillonellaceae", "Dialister", "Dialister invisus" ] 
} 
},
{
 "id": "4319",
"metadata": {
 "taxonomy": [ "4319", "49_220", "Firmicutes", " Negativicutes", " Selenomonadales", "Veillonellaceae", "Dialister", "Dialister invisus" ] 
} 
},
{
 "id": "4341",
"metadata": {
 "taxonomy": [ "4341", "96_7590", "Bacteroidetes", " Bacteroidia", " Bacteroidales", "Prevotellaceae", "Paraprevotella", "Paraprevotella clara" ] 
} 
},
{
 "id": "4343",
"metadata": {
 "taxonomy": [ "4343", "108_1178", "Bacteroidetes", " Bacteroidia", " Bacteroidales", "Prevotellaceae", "Paraprevotella", "Paraprevotella clara" ] 
} 
},
{
 "id": "4344",
"metadata": {
 "taxonomy": [ "4344", "56_4297", "Bacteroidetes", " Bacteroidia", " Bacteroidales", "Prevotellaceae", "Paraprevotella", "Paraprevotella clara" ] 
} 
},
{
 "id": "4366",
"metadata": {
 "taxonomy": [ "4366", "60_6823", "Firmicutes", " Negativicutes", " Selenomonadales", "Acidaminococcaceae", "Acidaminococcus", "Acidaminococcus intestini" ] 
} 
},
{
 "id": "4451",
"metadata": {
 "taxonomy": [ "4451", "49_292", "Firmicutes", " Negativicutes", " Selenomonadales", "Veillonellaceae", "Dialister", "Dialister invisus" ] 
} 
},
{
 "id": "4487",
"metadata": {
 "taxonomy": [ "4487", "49_3417", "Firmicutes", " Negativicutes", " Selenomonadales", "Veillonellaceae", "Dialister", "Dialister invisus" ] 
} 
},
{
 "id": "4491",
"metadata": {
 "taxonomy": [ "4491", "128_1751", "Firmicutes", " Negativicutes", " Selenomonadales", "Veillonellaceae", "Dialister", "Dialister invisus" ] 
} 
},
{
 "id": "4493",
"metadata": {
 "taxonomy": [ "4493", "63_2943", "Firmicutes", " Negativicutes", " Selenomonadales", "Veillonellaceae", "Dialister", "Dialister invisus" ] 
} 
},
{
 "id": "4495",
"metadata": {
 "taxonomy": [ "4495", "106_3695", "Firmicutes", " Negativicutes", " Selenomonadales", "Veillonellaceae", "Dialister", "Dialister invisus" ] 
} 
},
{
 "id": "4516",
"metadata": {
 "taxonomy": [ "4516", "71_2386", "Firmicutes", " Negativicutes", " Selenomonadales", "Veillonellaceae", "Allisonella", "Allisonella histaminiformans" ] 
} 
},
{
 "id": "4524",
"metadata": {
 "taxonomy": [ "4524", "50_1143", "NULL", "NULL", "NULL", "NULL", "NULL", "NULL" ] 
} 
},
{
 "id": "4525",
"metadata": {
 "taxonomy": [ "4525", "50_3051", "NULL", "NULL", "NULL", "NULL", "NULL", "NULL" ] 
} 
},
{
 "id": "4539",
"metadata": {
 "taxonomy": [ "4539", "125_2447", "Firmicutes", " Negativicutes", " Selenomonadales", "Acidaminococcaceae", "Acidaminococcus", "Acidaminococcus fermentans" ] 
} 
},
{
 "id": "4577",
"metadata": {
 "taxonomy": [ "4577", "71_2861", "Actinobacteria", " Coriobacteriia", " Coriobacteriales", "Coriobacteriaceae", "Collinsella", "Collinsella aerofaciens" ] 
} 
},
{
 "id": "4591",
"metadata": {
 "taxonomy": [ "4591", "2_4770", "Firmicutes", " Clostridia", " Clostridiales", "Lachnospiraceae", "Blautia", "Blautia" ] 
} 
},
{
 "id": "4638",
"metadata": {
 "taxonomy": [ "4638", "15_4919", "Bacteroidetes", " Bacteroidia", " Bacteroidales", "Prevotellaceae", "Paraprevotella", "Paraprevotella clara" ] 
} 
},
{
 "id": "4675",
"metadata": {
 "taxonomy": [ "4675", "79_7280", "Bacteroidetes", " Bacteroidia", " Bacteroidales", "Bacteroidaceae", "Bacteroides", "Bacteroides ovatus" ] 
} 
},
{
 "id": "4678",
"metadata": {
 "taxonomy": [ "4678", "68_1255", "Bacteroidetes", " Bacteroidia", " Bacteroidales", "Bacteroidaceae", "Bacteroides", "Bacteroides ovatus" ] 
} 
},
{
 "id": "4704",
"metadata": {
 "taxonomy": [ "4704", "49_368", "Firmicutes", " Negativicutes", " Selenomonadales", "Veillonellaceae", "Dialister", "Dialister invisus" ] 
} 
},
{
 "id": "4739",
"metadata": {
 "taxonomy": [ "4739", "79_2148", "Bacteroidetes", " Bacteroidia", " Bacteroidales", "Bacteroidaceae", "Bacteroides", "Bacteroides ovatus" ] 
} 
},
{
 "id": "4746",
"metadata": {
 "taxonomy": [ "4746", "25_2217", "Firmicutes", " Negativicutes", " Selenomonadales", "Veillonellaceae", "Allisonella", "Allisonella histaminiformans" ] 
} 
},
{
 "id": "4778",
"metadata": {
 "taxonomy": [ "4778", "102_3962", "Firmicutes", " Negativicutes", " Selenomonadales", "Veillonellaceae", "Megasphaera", "Megasphaera elsdenii" ] 
} 
},
{
 "id": "4792",
"metadata": {
 "taxonomy": [ "4792", "128_4584", "Firmicutes", " Negativicutes", " Selenomonadales", "Veillonellaceae", "Megasphaera", "Megasphaera elsdenii" ] 
} 
},
{
 "id": "4821",
"metadata": {
 "taxonomy": [ "4821", "17_1822", "Firmicutes", " Clostridia", " Clostridiales", "Lachnospiraceae", "Blautia", "Blautia" ] 
} 
},
{
 "id": "4833",
"metadata": {
 "taxonomy": [ "4833", "128_6274", "Firmicutes", " Negativicutes", " Selenomonadales", "Veillonellaceae", "Dialister", "Dialister invisus" ] 
} 
},
{
 "id": "4840",
"metadata": {
 "taxonomy": [ "4840", "106_7005", "Firmicutes", " Negativicutes", " Selenomonadales", "Veillonellaceae", "Dialister", "Dialister invisus" ] 
} 
},
{
 "id": "4854",
"metadata": {
 "taxonomy": [ "4854", "106_6715", "Firmicutes", " Negativicutes", " Selenomonadales", "Veillonellaceae", "Dialister", "Dialister invisus" ] 
} 
},
{
 "id": "4877",
"metadata": {
 "taxonomy": [ "4877", "55_3537", "Firmicutes", " Negativicutes", " Selenomonadales", "Veillonellaceae", "Dialister", "Dialister invisus" ] 
} 
},
{
 "id": "4879",
"metadata": {
 "taxonomy": [ "4879", "50_1193", "Firmicutes", " Negativicutes", " Selenomonadales", "Acidaminococcaceae", "Succiniclasticum", "Succiniclasticum ruminis" ] 
} 
},
{
 "id": "4885",
"metadata": {
 "taxonomy": [ "4885", "117_4946", "Firmicutes", " Negativicutes", " Selenomonadales", "Acidaminococcaceae", "Acidaminococcus", "Acidaminococcus intestini" ] 
} 
},
{
 "id": "4926",
"metadata": {
 "taxonomy": [ "4926", "129_3854", "Firmicutes", " Clostridia", " Clostridiales", "Ruminococcaceae", "Faecalibacterium", "Faecalibacterium prausnitzii" ] 
} 
},
{
 "id": "4927",
"metadata": {
 "taxonomy": [ "4927", "57_482", "Firmicutes", " Clostridia", " Clostridiales", "Ruminococcaceae", "Faecalibacterium", "Faecalibacterium prausnitzii" ] 
} 
},
{
 "id": "4937",
"metadata": {
 "taxonomy": [ "4937", "25_814", "Firmicutes", " Clostridia", " Clostridiales", "Clostridiales Family XIII", "Clostridiales Family XIII incertae sedis", "Clostridiales Family XIII incertae sedis" ] 
} 
},
{
 "id": "4942",
"metadata": {
 "taxonomy": [ "4942", "67_5773", "Firmicutes", " Clostridia", " Clostridiales", "Lachnospiraceae", "Lachnospiraceae incertae sedis", "Lachnospiraceae incertae sedis" ] 
} 
},
{
 "id": "4952",
"metadata": {
 "taxonomy": [ "4952", "131_4764", "Firmicutes", " Clostridia", " Clostridiales", "Ruminococcaceae", "Ruminiclostridium", "Clostridium leptum" ] 
} 
},
{
 "id": "4955",
"metadata": {
 "taxonomy": [ "4955", "61_4771", "Firmicutes", " Clostridia", " Clostridiales", "Ruminococcaceae", "Anaerotruncus", "Anaerotruncus sp." ] 
} 
},
{
 "id": "4958",
"metadata": {
 "taxonomy": [ "4958", "95_5927", "Firmicutes", " Clostridia", " Clostridiales", "Lachnospiraceae", "Blautia", "Blautia" ] 
} 
},
{
 "id": "4967",
"metadata": {
 "taxonomy": [ "4967", "45_6926", "Proteobacteria", "Deltaproteobacteria", "Desulfovibrionales", "Desulfovibrionaceae", "Bilophila", "Bilophila wadsworthia" ] 
} 
},
{
 "id": "4971",
"metadata": {
 "taxonomy": [ "4971", "108_3494", "Bacteroidetes", " Bacteroidia", " Bacteroidales", "Porphyromonadaceae", "Barnesiella", "Barnesiella" ] 
} 
},
{
 "id": "5001",
"metadata": {
 "taxonomy": [ "5001", "91_5657", "Bacteroidetes", " Bacteroidia", " Bacteroidales", "Bacteroidaceae", "Bacteroides", "Bacteroides ovatus" ] 
} 
},
{
 "id": "5048",
"metadata": {
 "taxonomy": [ "5048", "102_991", "Bacteroidetes", " Bacteroidia", " Bacteroidales", "Bacteroidaceae", "Bacteroides", "Bacteroides vulgatus" ] 
} 
},
{
 "id": "5059",
"metadata": {
 "taxonomy": [ "5059", "63_1105", "Firmicutes", " Negativicutes", " Selenomonadales", "Veillonellaceae", "Dialister", "Dialister invisus" ] 
} 
},
{
 "id": "5109",
"metadata": {
 "taxonomy": [ "5109", "125_3543", "Firmicutes", " Negativicutes", " Selenomonadales", "Veillonellaceae", "Dialister", "Dialister invisus" ] 
} 
},
{
 "id": "5128",
"metadata": {
 "taxonomy": [ "5128", "128_5052", "Firmicutes", " Negativicutes", " Selenomonadales", "Veillonellaceae", "Dialister", "Dialister invisus" ] 
} 
},
{
 "id": "5129",
"metadata": {
 "taxonomy": [ "5129", "38_6018", "Firmicutes", " Negativicutes", " Selenomonadales", "Acidaminococcaceae", "Succiniclasticum", "Succiniclasticum ruminis" ] 
} 
},
{
 "id": "5153",
"metadata": {
 "taxonomy": [ "5153", "102_5708", "Firmicutes", " Negativicutes", " Selenomonadales", "Veillonellaceae", "Megasphaera", "Megasphaera elsdenii" ] 
} 
},
{
 "id": "5167",
"metadata": {
 "taxonomy": [ "5167", "125_1316", "Firmicutes", " Negativicutes", " Selenomonadales", "Veillonellaceae", "Megasphaera", "Megasphaera elsdenii" ] 
} 
},
{
 "id": "5170",
"metadata": {
 "taxonomy": [ "5170", "1_1001", "Firmicutes", " Negativicutes", " Selenomonadales", "Veillonellaceae", "Megasphaera", "Megasphaera elsdenii" ] 
} 
},
{
 "id": "5187",
"metadata": {
 "taxonomy": [ "5187", "106_1185", "Bacteroidetes", " Bacteroidia", " Bacteroidales", "Bacteroidaceae", "Bacteroides", "Bacteroides caccae" ] 
} 
},
{
 "id": "5197",
"metadata": {
 "taxonomy": [ "5197", "49_1782", "Firmicutes", " Clostridia", " Clostridiales", "Lachnospiraceae", "Blautia", "Blautia" ] 
} 
},
{
 "id": "5209",
"metadata": {
 "taxonomy": [ "5209", "128_1365", "Firmicutes", " Negativicutes", " Selenomonadales", "Veillonellaceae", "Dialister", "Dialister invisus" ] 
} 
},
{
 "id": "5216",
"metadata": {
 "taxonomy": [ "5216", "49_3404", "Firmicutes", " Negativicutes", " Selenomonadales", "Veillonellaceae", "Dialister", "Dialister invisus" ] 
} 
},
{
 "id": "5219",
"metadata": {
 "taxonomy": [ "5219", "49_3984", "Firmicutes", " Negativicutes", " Selenomonadales", "Veillonellaceae", "Dialister", "Dialister invisus" ] 
} 
},
{
 "id": "5236",
"metadata": {
 "taxonomy": [ "5236", "50_913", "Firmicutes", " Negativicutes", " Selenomonadales", "Acidaminococcaceae", "Succiniclasticum", "Succiniclasticum ruminis" ] 
} 
},
{
 "id": "5238",
"metadata": {
 "taxonomy": [ "5238", "50_3151", "Firmicutes", " Negativicutes", " Selenomonadales", "Acidaminococcaceae", "Succiniclasticum", "Succiniclasticum ruminis" ] 
} 
},
{
 "id": "5243",
"metadata": {
 "taxonomy": [ "5243", "49_3217", "Firmicutes", " Negativicutes", " Selenomonadales", "Veillonellaceae", "Dialister", "Dialister invisus" ] 
} 
},
{
 "id": "5273",
"metadata": {
 "taxonomy": [ "5273", "33_1780", "Firmicutes", " Clostridia", " Clostridiales", "Ruminococcaceae", "Faecalibacterium", "Faecalibacterium prausnitzii" ] 
} 
},
{
 "id": "5281",
"metadata": {
 "taxonomy": [ "5281", "20_822", "Firmicutes", " Clostridia", " Clostridiales", "Ruminococcaceae", "Faecalibacterium", "Faecalibacterium prausnitzii" ] 
} 
},
{
 "id": "5284",
"metadata": {
 "taxonomy": [ "5284", "76_2672", "Firmicutes", " Clostridia", " Clostridiales", "Ruminococcaceae", "Faecalibacterium", "Faecalibacterium prausnitzii" ] 
} 
},
{
 "id": "5286",
"metadata": {
 "taxonomy": [ "5286", "97_4049", "Firmicutes", " Clostridia", " Clostridiales", "Ruminococcaceae", "Faecalibacterium", "Faecalibacterium prausnitzii" ] 
} 
},
{
 "id": "5299",
"metadata": {
 "taxonomy": [ "5299", "63_6209", "Proteobacteria", " Betaproteobacteria", " Burkholderiales", "Sutterellaceae", "Parasutterella", "Parasutterella excrementihominis " ] 
} 
},
{
 "id": "5340",
"metadata": {
 "taxonomy": [ "5340", "6_439", "Proteobacteria", "Deltaproteobacteria", "Desulfovibrionales", "Desulfovibrionaceae", "Bilophila", "Bilophila wadsworthia" ] 
} 
},
{
 "id": "5341",
"metadata": {
 "taxonomy": [ "5341", "123_6924", "Proteobacteria", "Deltaproteobacteria", "Desulfovibrionales", "Desulfovibrionaceae", "Bilophila", "Bilophila wadsworthia" ] 
} 
},
{
 "id": "5342",
"metadata": {
 "taxonomy": [ "5342", "50_1433", "Proteobacteria", "Deltaproteobacteria", "Desulfovibrionales", "Desulfovibrionaceae", "Bilophila", "Bilophila wadsworthia" ] 
} 
},
{
 "id": "5351",
"metadata": {
 "taxonomy": [ "5351", "60_4999", "Bacteroidetes", " Bacteroidia", " Bacteroidales", "Porphyromonadaceae", "Parabacteroides", "Parabacteroides merdae" ] 
} 
},
{
 "id": "5365",
"metadata": {
 "taxonomy": [ "5365", "89_7653", "Bacteroidetes", " Bacteroidia", " Bacteroidales", "Bacteroidaceae", "Bacteroides", "Bacteroides ovatus" ] 
} 
},
{
 "id": "5372",
"metadata": {
 "taxonomy": [ "5372", "79_8329", "Bacteroidetes", " Bacteroidia", " Bacteroidales", "Bacteroidaceae", "Bacteroides", "Bacteroides ovatus" ] 
} 
},
{
 "id": "5409",
"metadata": {
 "taxonomy": [ "5409", "49_1824", "Firmicutes", " Negativicutes", " Selenomonadales", "Veillonellaceae", "Dialister", "Dialister invisus" ] 
} 
},
{
 "id": "5415",
"metadata": {
 "taxonomy": [ "5415", "99_4208", "Bacteroidetes", " Bacteroidia", " Bacteroidales", "Bacteroidaceae", "Bacteroides", "Bacteroides uniformis" ] 
} 
},
{
 "id": "5471",
"metadata": {
 "taxonomy": [ "5471", "39_5393", "Bacteroidetes", " Bacteroidia", " Bacteroidales", "Prevotellaceae", "Prevotella", "Prevotella sp." ] 
} 
},
{
 "id": "5506",
"metadata": {
 "taxonomy": [ "5506", "17_659", "Bacteroidetes", " Bacteroidia", " Bacteroidales", "Prevotellaceae", "Prevotella", "Prevotella copri" ] 
} 
},
{
 "id": "5541",
"metadata": {
 "taxonomy": [ "5541", "60_3399", "Firmicutes", " Negativicutes", " Selenomonadales", "Acidaminococcaceae", "Acidaminococcus", "Acidaminococcus intestini" ] 
} 
},
{
 "id": "5545",
"metadata": {
 "taxonomy": [ "5545", "49_3040", "Firmicutes", " Negativicutes", " Selenomonadales", "Veillonellaceae", "Dialister", "Dialister invisus" ] 
} 
},
{
 "id": "5575",
"metadata": {
 "taxonomy": [ "5575", "102_1189", "Firmicutes", " Negativicutes", " Selenomonadales", "Veillonellaceae", "Megasphaera", "Megasphaera elsdenii" ] 
} 
},
{
 "id": "5579",
"metadata": {
 "taxonomy": [ "5579", "130_3160", "Firmicutes", " Negativicutes", " Selenomonadales", "Veillonellaceae", "Megasphaera", "Megasphaera elsdenii" ] 
} 
},
{
 "id": "5581",
"metadata": {
 "taxonomy": [ "5581", "102_6220", "Firmicutes", " Negativicutes", " Selenomonadales", "Veillonellaceae", "Megasphaera", "Megasphaera elsdenii" ] 
} 
},
{
 "id": "5586",
"metadata": {
 "taxonomy": [ "5586", "63_5836", "Firmicutes", " Negativicutes", " Selenomonadales", "Veillonellaceae", "Megasphaera", "Megasphaera elsdenii" ] 
} 
},
{
 "id": "5600",
"metadata": {
 "taxonomy": [ "5600", "107_4461", "Firmicutes", " Negativicutes", " Selenomonadales", "Veillonellaceae", "Megasphaera", "Megasphaera elsdenii" ] 
} 
},
{
 "id": "5622",
"metadata": {
 "taxonomy": [ "5622", "125_3334", "Firmicutes", " Negativicutes", " Selenomonadales", "Veillonellaceae", "Megasphaera", "Megasphaera elsdenii" ] 
} 
},
{
 "id": "5703",
"metadata": {
 "taxonomy": [ "5703", "50_2224", "NULL", "NULL", "NULL", "NULL", "NULL", "NULL" ] 
} 
},
{
 "id": "5715",
"metadata": {
 "taxonomy": [ "5715", "60_3157", "Firmicutes", " Negativicutes", " Selenomonadales", "Acidaminococcaceae", "Acidaminococcus", "Acidaminococcus intestini" ] 
} 
},
{
 "id": "5717",
"metadata": {
 "taxonomy": [ "5717", "49_4693", "Firmicutes", " Negativicutes", " Selenomonadales", "Acidaminococcaceae", "Acidaminococcus", "Acidaminococcus intestini" ] 
} 
},
{
 "id": "5747",
"metadata": {
 "taxonomy": [ "5747", "5_673", "Firmicutes", " Clostridia", " Clostridiales", "Ruminococcaceae", "Faecalibacterium", "Faecalibacterium prausnitzii" ] 
} 
},
{
 "id": "5754",
"metadata": {
 "taxonomy": [ "5754", "16_2906", "Firmicutes", " Clostridia", " Clostridiales", "Ruminococcaceae", "Faecalibacterium", "Faecalibacterium prausnitzii" ] 
} 
},
{
 "id": "5755",
"metadata": {
 "taxonomy": [ "5755", "129_3044", "Firmicutes", " Clostridia", " Clostridiales", "Ruminococcaceae", "Faecalibacterium", "Faecalibacterium prausnitzii" ] 
} 
},
{
 "id": "5756",
"metadata": {
 "taxonomy": [ "5756", "76_4080", "Firmicutes", " Clostridia", " Clostridiales", "Ruminococcaceae", "Faecalibacterium", "Faecalibacterium prausnitzii" ] 
} 
},
{
 "id": "5758",
"metadata": {
 "taxonomy": [ "5758", "75_1167", "Proteobacteria", " Betaproteobacteria", " Burkholderiales", "Sutterellaceae", "Parasutterella", "Parasutterella excrementihominis " ] 
} 
},
{
 "id": "5760",
"metadata": {
 "taxonomy": [ "5760", "2_2880", "Proteobacteria", " Betaproteobacteria", " Burkholderiales", "Sutterellaceae", "Parasutterella", "Parasutterella excrementihominis" ] 
} 
},
{
 "id": "5762",
"metadata": {
 "taxonomy": [ "5762", "55_5599", "Proteobacteria", " Betaproteobacteria", " Burkholderiales", "Sutterellaceae", "Parasutterella", "Parasutterella excrementihominis " ] 
} 
},
{
 "id": "5763",
"metadata": {
 "taxonomy": [ "5763", "55_6521", "Proteobacteria", " Betaproteobacteria", " Burkholderiales", "Sutterellaceae", "Parasutterella", "Parasutterella excrementihominis " ] 
} 
},
{
 "id": "5816",
"metadata": {
 "taxonomy": [ "5816", "61_3470", "Proteobacteria", "Deltaproteobacteria", "Desulfovibrionales", "Desulfovibrionaceae", "Bilophila", "Bilophila wadsworthia" ] 
} 
},
{
 "id": "5818",
"metadata": {
 "taxonomy": [ "5818", "23_5356", "Proteobacteria", "Deltaproteobacteria", "Desulfovibrionales", "Desulfovibrionaceae", "Bilophila", "Bilophila wadsworthia" ] 
} 
},
{
 "id": "5822",
"metadata": {
 "taxonomy": [ "5822", "55_5313", "Proteobacteria", "Deltaproteobacteria", "Desulfovibrionales", "Desulfovibrionaceae", "Bilophila", "Bilophila wadsworthia" ] 
} 
},
{
 "id": "5828",
"metadata": {
 "taxonomy": [ "5828", "91_5546", "Bacteroidetes", " Bacteroidia", " Bacteroidales", "Porphyromonadaceae", "Barnesiella", "Barnsiella intestinihominis" ] 
} 
},
{
 "id": "5844",
"metadata": {
 "taxonomy": [ "5844", "58_7889", "Bacteroidetes", " Bacteroidia", " Bacteroidales", "Bacteroidaceae", "Bacteroides", "Bacteroides ovatus" ] 
} 
},
{
 "id": "5855",
"metadata": {
 "taxonomy": [ "5855", "89_5272", "Bacteroidetes", " Bacteroidia", " Bacteroidales", "Bacteroidaceae", "Bacteroides", "Bacteroides ovatus" ] 
} 
},
{
 "id": "5865",
"metadata": {
 "taxonomy": [ "5865", "91_2679", "Bacteroidetes", " Bacteroidia", " Bacteroidales", "Bacteroidaceae", "Bacteroides", "Bacteroides ovatus" ] 
} 
},
{
 "id": "5868",
"metadata": {
 "taxonomy": [ "5868", "79_8406", "Bacteroidetes", " Bacteroidia", " Bacteroidales", "Bacteroidaceae", "Bacteroides", "Bacteroides ovatus" ] 
} 
},
{
 "id": "5869",
"metadata": {
 "taxonomy": [ "5869", "79_3650", "Bacteroidetes", " Bacteroidia", " Bacteroidales", "Bacteroidaceae", "Bacteroides", "Bacteroides ovatus" ] 
} 
},
{
 "id": "5872",
"metadata": {
 "taxonomy": [ "5872", "58_6244", "Bacteroidetes", " Bacteroidia", " Bacteroidales", "Bacteroidaceae", "Bacteroides", "Bacteroides ovatus" ] 
} 
},
{
 "id": "5897",
"metadata": {
 "taxonomy": [ "5897", "77_184", "Bacteroidetes", " Bacteroidia", " Bacteroidales", "Bacteroidaceae", "Bacteroides", "Bacteroides xylanisolvens" ] 
} 
},
{
 "id": "5918",
"metadata": {
 "taxonomy": [ "5918", "117_1859", "Firmicutes", " Negativicutes", " Selenomonadales", "Veillonellaceae", "Dialister", "Dialister invisus" ] 
} 
},
{
 "id": "5958",
"metadata": {
 "taxonomy": [ "5958", "99_6686", "Bacteroidetes", " Bacteroidia", " Bacteroidales", "Bacteroidaceae", "Bacteroides", "Bacteroides uniformis" ] 
} 
},
{
 "id": "5978",
"metadata": {
 "taxonomy": [ "5978", "12_3524", "Bacteroidetes", " Bacteroidia", " Bacteroidales", "Bacteroidaceae", "Bacteroides", "Bacteroides vulgatus" ] 
} 
},
{
 "id": "6007",
"metadata": {
 "taxonomy": [ "6007", "21_7184", "Bacteroidetes", " Bacteroidia", " Bacteroidales", "Prevotellaceae", "Prevotella", "Prevotella sp." ] 
} 
},
{
 "id": "6080",
"metadata": {
 "taxonomy": [ "6080", "96_4925", "Bacteroidetes", " Bacteroidia", " Bacteroidales", "Prevotellaceae", "Paraprevotella", "Paraprevotella clara" ] 
} 
},
{
 "id": "6085",
"metadata": {
 "taxonomy": [ "6085", "131_167", "Firmicutes", " Negativicutes", " Selenomonadales", "Veillonellaceae", "Dialister", "Dialister invisus" ] 
} 
},
{
 "id": "6157",
"metadata": {
 "taxonomy": [ "6157", "1_350", "Bacteroidetes", " Bacteroidia", " Bacteroidales", "Prevotellaceae", "Prevotella", "Prevotella copri" ] 
} 
},
{
 "id": "6167",
"metadata": {
 "taxonomy": [ "6167", "112_6048", "Firmicutes", " Negativicutes", " Selenomonadales", "Veillonellaceae", "Megasphaera", "Megasphaera elsdenii" ] 
} 
},
{
 "id": "6171",
"metadata": {
 "taxonomy": [ "6171", "128_2990", "Firmicutes", " Negativicutes", " Selenomonadales", "Veillonellaceae", "Megasphaera", "Megasphaera elsdenii" ] 
} 
},
{
 "id": "6196",
"metadata": {
 "taxonomy": [ "6196", "48_5447", "Bacteroidetes", " Bacteroidia", " Bacteroidales", "Prevotellaceae", "Prevotella", "Prevotella copri" ] 
} 
},
{
 "id": "6203",
"metadata": {
 "taxonomy": [ "6203", "63_2483", "Bacteroidetes", " Bacteroidia", " Bacteroidales", "Bacteroidaceae", "Bacteroides", "Bacteroides uniformis" ] 
} 
},
{
 "id": "6204",
"metadata": {
 "taxonomy": [ "6204", "121_3094", "Bacteroidetes", " Bacteroidia", " Bacteroidales", "Prevotellaceae", "Prevotella", "Prevotella copri" ] 
} 
},
{
 "id": "6233",
"metadata": {
 "taxonomy": [ "6233", "18_6728", "Firmicutes", " Negativicutes", " Selenomonadales", "Veillonellaceae", "Dialister", "Dialister invisus" ] 
} 
},
{
 "id": "6251",
"metadata": {
 "taxonomy": [ "6251", "81_6838", "Firmicutes", " Negativicutes", " Selenomonadales", "Veillonellaceae", "Dialister", "Dialister invisus" ] 
} 
},
{
 "id": "6255",
"metadata": {
 "taxonomy": [ "6255", "55_6891", "Firmicutes", " Negativicutes", " Selenomonadales", "Veillonellaceae", "Dialister", "Dialister invisus" ] 
} 
},
{
 "id": "6266",
"metadata": {
 "taxonomy": [ "6266", "50_1318", "Firmicutes", " Negativicutes", " Selenomonadales", "Acidaminococcaceae", "Succiniclasticum", "Succiniclasticum ruminis" ] 
} 
},
{
 "id": "6277",
"metadata": {
 "taxonomy": [ "6277", "49_3342", "Firmicutes", " Negativicutes", " Selenomonadales", "Acidaminococcaceae", "Acidaminococcus", "Acidaminococcus intestini" ] 
} 
},
{
 "id": "6289",
"metadata": {
 "taxonomy": [ "6289", "6_4318", "Bacteroidetes", " Bacteroidia", " Bacteroidales", "Prevotellaceae", "Prevotella", "Prevotella copri" ] 
} 
},
{
 "id": "6306",
"metadata": {
 "taxonomy": [ "6306", "129_2345", "Firmicutes", " Clostridia", " Clostridiales", "Ruminococcaceae", "Faecalibacterium", "Faecalibacterium prausnitzii" ] 
} 
},
{
 "id": "6308",
"metadata": {
 "taxonomy": [ "6308", "33_6508", "Firmicutes", " Clostridia", " Clostridiales", "Ruminococcaceae", "Faecalibacterium", "Faecalibacterium prausnitzii" ] 
} 
},
{
 "id": "6309",
"metadata": {
 "taxonomy": [ "6309", "86_3415", "Firmicutes", " Clostridia", " Clostridiales", "Ruminococcaceae", "Faecalibacterium", "Faecalibacterium prausnitzii" ] 
} 
},
{
 "id": "6329",
"metadata": {
 "taxonomy": [ "6329", "41_6047", "Proteobacteria", " Betaproteobacteria", " Burkholderiales", "Sutterellaceae", "Parasutterella", "Parasutterella excrementihominis " ] 
} 
},
{
 "id": "6333",
"metadata": {
 "taxonomy": [ "6333", "55_5468", "Proteobacteria", " Betaproteobacteria", " Burkholderiales", "Sutterellaceae", "Parasutterella", "Parasutterella excrementihominis " ] 
} 
},
{
 "id": "6334",
"metadata": {
 "taxonomy": [ "6334", "115_3567", "Proteobacteria", " Betaproteobacteria", " Burkholderiales", "Sutterellaceae", "Parasutterella", "Parasutterella excrementihominis " ] 
} 
},
{
 "id": "6341",
"metadata": {
 "taxonomy": [ "6341", "17_395", "Firmicutes", " Negativicutes", " Selenomonadales", "Veillonellaceae", "Dialister", "Dialister invisus" ] 
} 
},
{
 "id": "6358",
"metadata": {
 "taxonomy": [ "6358", "11_517", "NULL", "NULL", "NULL", "NULL", "NULL", "NULL" ] 
} 
},
{
 "id": "6362",
"metadata": {
 "taxonomy": [ "6362", "95_2099", "Firmicutes", " Clostridia", " Clostridiales", "Lachnospiraceae", "Blautia", "Blautia" ] 
} 
},
{
 "id": "6385",
"metadata": {
 "taxonomy": [ "6385", "22_3793", "Proteobacteria", "Deltaproteobacteria", "Desulfovibrionales", "Desulfovibrionaceae", "Bilophila", "Bilophila wadsworthia" ] 
} 
},
{
 "id": "6405",
"metadata": {
 "taxonomy": [ "6405", "49_2669", "NULL", "NULL", "NULL", "NULL", "NULL", "NULL" ] 
} 
},
{
 "id": "6421",
"metadata": {
 "taxonomy": [ "6421", "1_3621", "Bacteroidetes", " Bacteroidia", " Bacteroidales", "Porphyromonadaceae", "Parabacteroides", "Parabacteroides merdae" ] 
} 
},
{
 "id": "6438",
"metadata": {
 "taxonomy": [ "6438", "20_3412", "Bacteroidetes", " Bacteroidia", " Bacteroidales", "Bacteroidaceae", "Bacteroides", "Bacteroides intestinalis" ] 
} 
},
{
 "id": "6441",
"metadata": {
 "taxonomy": [ "6441", "68_12259", "Bacteroidetes", " Bacteroidia", " Bacteroidales", "Bacteroidaceae", "Bacteroides", "Bacteroides ovatus" ] 
} 
},
{
 "id": "6443",
"metadata": {
 "taxonomy": [ "6443", "89_5254", "Bacteroidetes", " Bacteroidia", " Bacteroidales", "Bacteroidaceae", "Bacteroides", "Bacteroides ovatus" ] 
} 
},
{
 "id": "6450",
"metadata": {
 "taxonomy": [ "6450", "79_7794", "Bacteroidetes", " Bacteroidia", " Bacteroidales", "Bacteroidaceae", "Bacteroides", "Bacteroides ovatus" ] 
} 
},
{
 "id": "6469",
"metadata": {
 "taxonomy": [ "6469", "82_11603", "Bacteroidetes", " Bacteroidia", " Bacteroidales", "Bacteroidaceae", "Bacteroides", "Bacteroides ovatus" ] 
} 
},
{
 "id": "6472",
"metadata": {
 "taxonomy": [ "6472", "82_5062", "Bacteroidetes", " Bacteroidia", " Bacteroidales", "Bacteroidaceae", "Bacteroides", "Bacteroides ovatus" ] 
} 
},
{
 "id": "6474",
"metadata": {
 "taxonomy": [ "6474", "82_4198", "Bacteroidetes", " Bacteroidia", " Bacteroidales", "Bacteroidaceae", "Bacteroides", "Bacteroides ovatus" ] 
} 
},
{
 "id": "6500",
"metadata": {
 "taxonomy": [ "6500", "89_10142", "Bacteroidetes", " Bacteroidia", " Bacteroidales", "Bacteroidaceae", "Bacteroides", "Bacteroides ovatus" ] 
} 
},
{
 "id": "6532",
"metadata": {
 "taxonomy": [ "6532", "63_2002", "Bacteroidetes", " Bacteroidia", " Bacteroidales", "Bacteroidaceae", "Bacteroides", "Bacteroides eggerthii" ] 
} 
},
{
 "id": "6550",
"metadata": {
 "taxonomy": [ "6550", "20_8382", "Bacteroidetes", " Bacteroidia", " Bacteroidales", "Bacteroidaceae", "Bacteroides", "Bacteroides uniformis" ] 
} 
},
{
 "id": "6552",
"metadata": {
 "taxonomy": [ "6552", "99_4257", "Bacteroidetes", " Bacteroidia", " Bacteroidales", "Bacteroidaceae", "Bacteroides", "Bacteroides uniformis" ] 
} 
},
{
 "id": "6554",
"metadata": {
 "taxonomy": [ "6554", "131_4561", "Bacteroidetes", " Bacteroidia", " Bacteroidales", "Bacteroidaceae", "Bacteroides", "Bacteroides uniformis" ] 
} 
},
{
 "id": "6559",
"metadata": {
 "taxonomy": [ "6559", "99_9972", "Bacteroidetes", " Bacteroidia", " Bacteroidales", "Bacteroidaceae", "Bacteroides", "Bacteroides uniformis" ] 
} 
},
{
 "id": "6564",
"metadata": {
 "taxonomy": [ "6564", "107_3829", "Bacteroidetes", " Bacteroidia", " Bacteroidales", "Bacteroidaceae", "Bacteroides", "Bacteroides uniformis" ] 
} 
},
{
 "id": "6586",
"metadata": {
 "taxonomy": [ "6586", "102_24", "Bacteroidetes", " Bacteroidia", " Bacteroidales", "Bacteroidaceae", "Bacteroides", "Bacteroides uniformis" ] 
} 
},
{
 "id": "6588",
"metadata": {
 "taxonomy": [ "6588", "4_1987", "Bacteroidetes", " Bacteroidia", " Bacteroidales", "Bacteroidaceae", "Bacteroides", "Bacteroides caccae" ] 
} 
},
{
 "id": "6713",
"metadata": {
 "taxonomy": [ "6713", "121_4671", "Firmicutes", " Negativicutes", " Selenomonadales", "Veillonellaceae", "Dialister", "Dialister invisus" ] 
} 
},
{
 "id": "6752",
"metadata": {
 "taxonomy": [ "6752", "82_11304", "Bacteroidetes", " Bacteroidia", " Bacteroidales", "Bacteroidaceae", "Bacteroides", "Bacteroides ovatus" ] 
} 
},
{
 "id": "6770",
"metadata": {
 "taxonomy": [ "6770", "60_5764", "Firmicutes", " Negativicutes", " Selenomonadales", "Acidaminococcaceae", "Acidaminococcus", "Acidaminococcus intestini" ] 
} 
},
{
 "id": "6778",
"metadata": {
 "taxonomy": [ "6778", "60_2398", "Firmicutes", " Negativicutes", " Selenomonadales", "Acidaminococcaceae", "Acidaminococcus", "Acidaminococcus intestini" ] 
} 
},
{
 "id": "6810",
"metadata": {
 "taxonomy": [ "6810", "115_4018", "Bacteroidetes", " Bacteroidia", " Bacteroidales", "Prevotellaceae", "Prevotella", "Prevotella copri" ] 
} 
},
{
 "id": "6872",
"metadata": {
 "taxonomy": [ "6872", "121_736", "Bacteroidetes", " Bacteroidia", " Bacteroidales", "Prevotellaceae", "Prevotella", "Prevotella copri" ] 
} 
},
{
 "id": "6873",
"metadata": {
 "taxonomy": [ "6873", "121_2274", "Bacteroidetes", " Bacteroidia", " Bacteroidales", "Prevotellaceae", "Prevotella", "Prevotella copri" ] 
} 
},
{
 "id": "6925",
"metadata": {
 "taxonomy": [ "6925", "130_6733", "Bacteroidetes", " Bacteroidia", " Bacteroidales", "Bacteroidaceae", "Bacteroides", "Bacteroides uniformis" ] 
} 
},
{
 "id": "6927",
"metadata": {
 "taxonomy": [ "6927", "49_2248", "Firmicutes", " Negativicutes", " Selenomonadales", "Veillonellaceae", "Dialister", "Dialister invisus" ] 
} 
},
{
 "id": "6945",
"metadata": {
 "taxonomy": [ "6945", "49_1572", "Firmicutes", " Negativicutes", " Selenomonadales", "Veillonellaceae", "Dialister", "Dialister invisus" ] 
} 
},
{
 "id": "6984",
"metadata": {
 "taxonomy": [ "6984", "49_2883", "Firmicutes", " Negativicutes", " Selenomonadales", "Acidaminococcaceae", "Acidaminococcus", "Acidaminococcus intestini" ] 
} 
},
{
 "id": "7022",
"metadata": {
 "taxonomy": [ "7022", "49_4666", "Firmicutes", " Negativicutes", " Selenomonadales", "Acidaminococcaceae", "Acidaminococcus", "Acidaminococcus intestini" ] 
} 
},
{
 "id": "7023",
"metadata": {
 "taxonomy": [ "7023", "60_862", "Firmicutes", " Negativicutes", " Selenomonadales", "Acidaminococcaceae", "Acidaminococcus", "Acidaminococcus intestini" ] 
} 
},
{
 "id": "7071",
"metadata": {
 "taxonomy": [ "7071", "9_515", "Firmicutes", " Clostridia", " Clostridiales", "Ruminococcaceae", "Faecalibacterium", "Faecalibacterium prausnitzii" ] 
} 
},
{
 "id": "7114",
"metadata": {
 "taxonomy": [ "7114", "11_2268", "Actinobacteria", " Coriobacteriia", " Eggerthellales", "Eggerthellaceae", "Adlercreutzia", "Adlercreutzia equolifaciens" ] 
} 
},
{
 "id": "7119",
"metadata": {
 "taxonomy": [ "7119", "2_5949", "Firmicutes", " Clostridia", " Clostridiales", "Lachnospiraceae", "Blautia", "Blautia" ] 
} 
},
{
 "id": "7127",
"metadata": {
 "taxonomy": [ "7127", "102_2731", "Bacteroidetes", " Bacteroidia", " Bacteroidales", "Bacteroidaceae", "Bacteroides", "Bacteroides ovatus" ] 
} 
},
{
 "id": "7152",
"metadata": {
 "taxonomy": [ "7152", "45_8288", "Bacteroidetes", " Bacteroidia", " Bacteroidales", "Porphyromonadaceae", "Barnesiella", "Barnsiella intestinihominis" ] 
} 
},
{
 "id": "7154",
"metadata": {
 "taxonomy": [ "7154", "20_8200", "Bacteroidetes", " Bacteroidia", " Bacteroidales", "Porphyromonadaceae", "Barnesiella", "Barnsiella intestinihominis" ] 
} 
},
{
 "id": "7159",
"metadata": {
 "taxonomy": [ "7159", "39_2592", "Bacteroidetes", " Bacteroidia", " Bacteroidales", "Porphyromonadaceae", "Barnesiella", "Barnsiella intestinihominis" ] 
} 
},
{
 "id": "7161",
"metadata": {
 "taxonomy": [ "7161", "102_1958", "Bacteroidetes", " Bacteroidia", " Bacteroidales", "Porphyromonadaceae", "Barnesiella", "Barnsiella intestinihominis" ] 
} 
},
{
 "id": "7179",
"metadata": {
 "taxonomy": [ "7179", "124_5960", "Bacteroidetes", " Bacteroidia", " Bacteroidales", "Porphyromonadaceae", "Parabacteroides", "Parabacteroides merdae" ] 
} 
},
{
 "id": "7183",
"metadata": {
 "taxonomy": [ "7183", "124_3379", "Bacteroidetes", " Bacteroidia", " Bacteroidales", "Porphyromonadaceae", "Parabacteroides", "Parabacteroides merdae" ] 
} 
},
{
 "id": "7192",
"metadata": {
 "taxonomy": [ "7192", "91_10750", "Bacteroidetes", " Bacteroidia", " Bacteroidales", "Bacteroidaceae", "Bacteroides", "Bacteroides ovatus" ] 
} 
},
{
 "id": "7203",
"metadata": {
 "taxonomy": [ "7203", "68_5728", "Bacteroidetes", " Bacteroidia", " Bacteroidales", "Bacteroidaceae", "Bacteroides", "Bacteroides ovatus" ] 
} 
},
{
 "id": "7210",
"metadata": {
 "taxonomy": [ "7210", "89_5169", "Bacteroidetes", " Bacteroidia", " Bacteroidales", "Bacteroidaceae", "Bacteroides", "Bacteroides ovatus" ] 
} 
},
{
 "id": "7225",
"metadata": {
 "taxonomy": [ "7225", "68_12249", "Bacteroidetes", " Bacteroidia", " Bacteroidales", "Bacteroidaceae", "Bacteroides", "Bacteroides ovatus" ] 
} 
},
{
 "id": "7227",
"metadata": {
 "taxonomy": [ "7227", "79_4463", "Bacteroidetes", " Bacteroidia", " Bacteroidales", "Bacteroidaceae", "Bacteroides", "Bacteroides ovatus" ] 
} 
},
{
 "id": "7228",
"metadata": {
 "taxonomy": [ "7228", "68_4794", "Bacteroidetes", " Bacteroidia", " Bacteroidales", "Bacteroidaceae", "Bacteroides", "Bacteroides ovatus" ] 
} 
},
{
 "id": "7229",
"metadata": {
 "taxonomy": [ "7229", "56_11073", "Bacteroidetes", " Bacteroidia", " Bacteroidales", "Bacteroidaceae", "Bacteroides", "Bacteroides ovatus" ] 
} 
},
{
 "id": "7234",
"metadata": {
 "taxonomy": [ "7234", "79_7953", "Bacteroidetes", " Bacteroidia", " Bacteroidales", "Bacteroidaceae", "Bacteroides", "Bacteroides thetaiotaomicron" ] 
} 
},
{
 "id": "7237",
"metadata": {
 "taxonomy": [ "7237", "68_5057", "Bacteroidetes", " Bacteroidia", " Bacteroidales", "Bacteroidaceae", "Bacteroides", "Bacteroides ovatus" ] 
} 
},
{
 "id": "7258",
"metadata": {
 "taxonomy": [ "7258", "58_6272", "Bacteroidetes", " Bacteroidia", " Bacteroidales", "Bacteroidaceae", "Bacteroides", "Bacteroides ovatus" ] 
} 
},
{
 "id": "7263",
"metadata": {
 "taxonomy": [ "7263", "18_3638", "Bacteroidetes", " Bacteroidia", " Bacteroidales", "Bacteroidaceae", "Bacteroides", "Bacteroides ovatus" ] 
} 
},
{
 "id": "7270",
"metadata": {
 "taxonomy": [ "7270", "105_3365", "Bacteroidetes", " Bacteroidia", " Bacteroidales", "Bacteroidaceae", "Bacteroides", "Bacteroides ovatus" ] 
} 
},
{
 "id": "7289",
"metadata": {
 "taxonomy": [ "7289", "68_5810", "Bacteroidetes", " Bacteroidia", " Bacteroidales", "Bacteroidaceae", "Bacteroides", "Bacteroides ovatus" ] 
} 
},
{
 "id": "7294",
"metadata": {
 "taxonomy": [ "7294", "124_7357", "Bacteroidetes", " Bacteroidia", " Bacteroidales", "Bacteroidaceae", "Bacteroides", "Bacteroides caccae" ] 
} 
},
{
 "id": "7296",
"metadata": {
 "taxonomy": [ "7296", "94_10927", "Bacteroidetes", " Bacteroidia", " Bacteroidales", "Bacteroidaceae", "Bacteroides", "Bacteroides ovatus" ] 
} 
},
{
 "id": "7333",
"metadata": {
 "taxonomy": [ "7333", "110_1812", "Bacteroidetes", " Bacteroidia", " Bacteroidales", "Bacteroidaceae", "Bacteroides", "Bacteroides eggerthii" ] 
} 
},
{
 "id": "7347",
"metadata": {
 "taxonomy": [ "7347", "99_11860", "Bacteroidetes", " Bacteroidia", " Bacteroidales", "Bacteroidaceae", "Bacteroides", "Bacteroides uniformis" ] 
} 
},
{
 "id": "7372",
"metadata": {
 "taxonomy": [ "7372", "111_2603", "Bacteroidetes", " Bacteroidia", " Bacteroidales", "Bacteroidaceae", "Bacteroides", "Bacteroides uniformis" ] 
} 
},
{
 "id": "7377",
"metadata": {
 "taxonomy": [ "7377", "62_6312", "Bacteroidetes", " Bacteroidia", " Bacteroidales", "Bacteroidaceae", "Bacteroides", "Bacteroides uniformis" ] 
} 
},
{
 "id": "7380",
"metadata": {
 "taxonomy": [ "7380", "90_5102", "Bacteroidetes", " Bacteroidia", " Bacteroidales", "Bacteroidaceae", "Bacteroides", "Bacteroides uniformis" ] 
} 
},
{
 "id": "7388",
"metadata": {
 "taxonomy": [ "7388", "101_4670", "Bacteroidetes", " Bacteroidia", " Bacteroidales", "Bacteroidaceae", "Bacteroides", "Bacteroides uniformis" ] 
} 
},
{
 "id": "7411",
"metadata": {
 "taxonomy": [ "7411", "100_4115", "Bacteroidetes", " Bacteroidia", " Bacteroidales", "Bacteroidaceae", "Bacteroides", "Bacteroides sp." ] 
} 
},
{
 "id": "7468",
"metadata": {
 "taxonomy": [ "7468", "62_2733", "Bacteroidetes", " Bacteroidia", " Bacteroidales", "Bacteroidaceae", "Bacteroides", "Bacteroides uniformis" ] 
} 
},
{
 "id": "7470",
"metadata": {
 "taxonomy": [ "7470", "7_144", "Bacteroidetes", " Bacteroidia", " Bacteroidales", "Bacteroidaceae", "Bacteroides", "Bacteroides ovatus" ] 
} 
},
{
 "id": "7471",
"metadata": {
 "taxonomy": [ "7471", "12_3573", "Bacteroidetes", " Bacteroidia", " Bacteroidales", "Bacteroidaceae", "Bacteroides", "Bacteroides fragilis" ] 
} 
},
{
 "id": "7488",
"metadata": {
 "taxonomy": [ "7488", "53_5055", "Bacteroidetes", " Bacteroidia", " Bacteroidales", "Bacteroidaceae", "Bacteroides", "Bacteroides vulgatus" ] 
} 
},
{
 "id": "7495",
"metadata": {
 "taxonomy": [ "7495", "76_2626", "Bacteroidetes", " Bacteroidia", " Bacteroidales", "Bacteroidaceae", "Bacteroides", "Bacteroides fragilis" ] 
} 
},
{
 "id": "7516",
"metadata": {
 "taxonomy": [ "7516", "70_3962", "Bacteroidetes", " Bacteroidia", " Bacteroidales", "Prevotellaceae", "Prevotella", "Prevotella copri" ] 
} 
},
{
 "id": "7532",
"metadata": {
 "taxonomy": [ "7532", "16_2470", "Bacteroidetes", " Bacteroidia", " Bacteroidales", "Prevotellaceae", "Prevotella", "Prevotella ruminicola" ] 
} 
},
{
 "id": "7539",
"metadata": {
 "taxonomy": [ "7539", "81_6971", "Bacteroidetes", " Bacteroidia", " Bacteroidales", "Prevotellaceae", "Prevotella", "Prevotella copri" ] 
} 
},
{
 "id": "7545",
"metadata": {
 "taxonomy": [ "7545", "112_3153", "Bacteroidetes", " Bacteroidia", " Bacteroidales", "Prevotellaceae", "Prevotella", "Prevotella copri" ] 
} 
},
{
 "id": "7548",
"metadata": {
 "taxonomy": [ "7548", "128_4067", "Firmicutes", " Negativicutes", " Selenomonadales", "Veillonellaceae", "Dialister", "Dialister invisus" ] 
} 
},
{
 "id": "7560",
"metadata": {
 "taxonomy": [ "7560", "123_7652", "Bacteroidetes", " Bacteroidia", " Bacteroidales", "Prevotellaceae", "Prevotella", "Prevotella copri" ] 
} 
},
{
 "id": "7577",
"metadata": {
 "taxonomy": [ "7577", "54_3709", "Bacteroidetes", " Bacteroidia", " Bacteroidales", "Prevotellaceae", "Prevotella", "Prevotella copri" ] 
} 
},
{
 "id": "7578",
"metadata": {
 "taxonomy": [ "7578", "81_6438", "Bacteroidetes", " Bacteroidia", " Bacteroidales", "Prevotellaceae", "Prevotella", "Prevotella copri" ] 
} 
},
{
 "id": "7583",
"metadata": {
 "taxonomy": [ "7583", "112_5348", "Bacteroidetes", " Bacteroidia", " Bacteroidales", "Prevotellaceae", "Prevotella", "Prevotella copri" ] 
} 
},
{
 "id": "7598",
"metadata": {
 "taxonomy": [ "7598", "81_6907", "Bacteroidetes", " Bacteroidia", " Bacteroidales", "Prevotellaceae", "Prevotella", "Prevotella copri" ] 
} 
},
{
 "id": "7602",
"metadata": {
 "taxonomy": [ "7602", "81_1975", "Bacteroidetes", " Bacteroidia", " Bacteroidales", "Prevotellaceae", "Prevotella", "Prevotella copri" ] 
} 
},
{
 "id": "7634",
"metadata": {
 "taxonomy": [ "7634", "71_6177", "Verrucomicrobia", " Verrucomicrobiae", " Verrucomicrobiales", "Akkermansiaceae", "Akkermansia", "Akkermansia muciniphila" ] 
} 
},
{
 "id": "7658",
"metadata": {
 "taxonomy": [ "7658", "1_3737", "Bacteroidetes", " Bacteroidia", " Bacteroidales", "Prevotellaceae", "Prevotella", "Prevotella copri" ] 
} 
},
{
 "id": "7687",
"metadata": {
 "taxonomy": [ "7687", "55_6976", "Firmicutes", " Negativicutes", " Selenomonadales", "Veillonellaceae", "Dialister", "Dialister invisus" ] 
} 
},
{
 "id": "7700",
"metadata": {
 "taxonomy": [ "7700", "63_226", "Bacteroidetes", " Bacteroidia", " Bacteroidales", "Bacteroidaceae", "Bacteroides", "Bacteroides uniformis" ] 
} 
},
{
 "id": "7725",
"metadata": {
 "taxonomy": [ "7725", "2_6796", "Firmicutes", " Clostridia", " Clostridiales", "Lachnospiraceae", "Blautia", "Blautia" ] 
} 
},
{
 "id": "7807",
"metadata": {
 "taxonomy": [ "7807", "128_6212", "Firmicutes", " Negativicutes", " Selenomonadales", "Veillonellaceae", "Megasphaera", "Megasphaera elsdenii" ] 
} 
},
{
 "id": "7837",
"metadata": {
 "taxonomy": [ "7837", "48_2872", "Bacteroidetes", " Bacteroidia", " Bacteroidales", "Prevotellaceae", "Prevotella", "Prevotella copri" ] 
} 
},
{
 "id": "7848",
"metadata": {
 "taxonomy": [ "7848", "49_3797", "Firmicutes", " Negativicutes", " Selenomonadales", "Acidaminococcaceae", "Acidaminococcus", "Acidaminococcus intestini" ] 
} 
},
{
 "id": "7885",
"metadata": {
 "taxonomy": [ "7885", "63_3155", "Bacteroidetes", " Bacteroidia", " Bacteroidales", "Bacteroidaceae", "Bacteroides", "Bacteroides uniformis" ] 
} 
},
{
 "id": "7887",
"metadata": {
 "taxonomy": [ "7887", "121_3288", "Firmicutes", " Clostridia", " Clostridiales", "Eubacteriaceae", "Eubacterium", "Eubacterium sp. " ] 
} 
},
{
 "id": "7894",
"metadata": {
 "taxonomy": [ "7894", "60_6572", "Firmicutes", " Negativicutes", " Selenomonadales", "Acidaminococcaceae", "Acidaminococcus", "Acidaminococcus intestini" ] 
} 
},
{
 "id": "7900",
"metadata": {
 "taxonomy": [ "7900", "76_5359", "Firmicutes", " Negativicutes", " Selenomonadales", "Veillonellaceae", "Allisonella", "Allisonella histaminiformans" ] 
} 
},
{
 "id": "7936",
"metadata": {
 "taxonomy": [ "7936", "37_3010", "Firmicutes", " Negativicutes", " Selenomonadales", "Acidaminococcaceae", "Acidaminococcus", "Acidaminococcus intestini" ] 
} 
},
{
 "id": "8020",
"metadata": {
 "taxonomy": [ "8020", "122_3868", "Proteobacteria", " Betaproteobacteria", " Burkholderiales", "Sutterellaceae", "Parasutterella", "Parasutterella excrementihominis " ] 
} 
},
{
 "id": "8027",
"metadata": {
 "taxonomy": [ "8027", "44_2052", "Proteobacteria", " Betaproteobacteria", " Burkholderiales", "Sutterellaceae", "Parasutterella", "Parasutterella excrementihominis " ] 
} 
},
{
 "id": "8030",
"metadata": {
 "taxonomy": [ "8030", "67_6864", "Proteobacteria", " Betaproteobacteria", " Burkholderiales", "Sutterellaceae", "Parasutterella", "Parasutterella excrementihominis " ] 
} 
},
{
 "id": "8033",
"metadata": {
 "taxonomy": [ "8033", "44_3216", "Proteobacteria", " Betaproteobacteria", " Burkholderiales", "Sutterellaceae", "Parasutterella", "Parasutterella excrementihominis " ] 
} 
},
{
 "id": "8063",
"metadata": {
 "taxonomy": [ "8063", "106_4250", "Firmicutes", " Clostridia", " Clostridiales", "Lachnospiraceae", "Blautia", "Blautia" ] 
} 
},
{
 "id": "8106",
"metadata": {
 "taxonomy": [ "8106", "32_3302", "Bacteroidetes", " Bacteroidia", " Bacteroidales", "Porphyromonadaceae", "Barnesiella", "Barnsiella intestinihominis" ] 
} 
},
{
 "id": "8108",
"metadata": {
 "taxonomy": [ "8108", "27_568", "Bacteroidetes", " Bacteroidia", " Bacteroidales", "Porphyromonadaceae", "Barnesiella", "Barnsiella intestinihominis" ] 
} 
},
{
 "id": "8109",
"metadata": {
 "taxonomy": [ "8109", "16_1855", "Bacteroidetes", " Bacteroidia", " Bacteroidales", "Porphyromonadaceae", "Barnesiella", "Barnsiella intestinihominis" ] 
} 
},
{
 "id": "8133",
"metadata": {
 "taxonomy": [ "8133", "2_1347", "Bacteroidetes", " Bacteroidia", " Bacteroidales", "Porphyromonadaceae", "Parabacteroides", "Parabacteroides merdae" ] 
} 
},
{
 "id": "8138",
"metadata": {
 "taxonomy": [ "8138", "101_3123", "Bacteroidetes", " Bacteroidia", " Bacteroidales", "Porphyromonadaceae", "Parabacteroides", "Parabacteroides merdae" ] 
} 
},
{
 "id": "8141",
"metadata": {
 "taxonomy": [ "8141", "1_3725", "Bacteroidetes", " Bacteroidia", " Bacteroidales", "Porphyromonadaceae", "Parabacteroides", "Parabacteroides merdae" ] 
} 
},
{
 "id": "8179",
"metadata": {
 "taxonomy": [ "8179", "68_12196", "Bacteroidetes", " Bacteroidia", " Bacteroidales", "Bacteroidaceae", "Bacteroides", "Bacteroides ovatus" ] 
} 
},
{
 "id": "8181",
"metadata": {
 "taxonomy": [ "8181", "79_1470", "Bacteroidetes", " Bacteroidia", " Bacteroidales", "Prevotellaceae", "Paraprevotella", "Paraprevotella clara" ] 
} 
},
{
 "id": "8184",
"metadata": {
 "taxonomy": [ "8184", "68_6125", "Bacteroidetes", " Bacteroidia", " Bacteroidales", "Bacteroidaceae", "Bacteroides", "Bacteroides ovatus" ] 
} 
},
{
 "id": "8185",
"metadata": {
 "taxonomy": [ "8185", "91_4557", "Bacteroidetes", " Bacteroidia", " Bacteroidales", "Bacteroidaceae", "Bacteroides", "Bacteroides ovatus" ] 
} 
},
{
 "id": "8188",
"metadata": {
 "taxonomy": [ "8188", "91_5119", "Bacteroidetes", " Bacteroidia", " Bacteroidales", "Bacteroidaceae", "Bacteroides", "Bacteroides ovatus" ] 
} 
},
{
 "id": "8198",
"metadata": {
 "taxonomy": [ "8198", "89_5167", "Bacteroidetes", " Bacteroidia", " Bacteroidales", "Bacteroidaceae", "Bacteroides", "Bacteroides ovatus" ] 
} 
},
{
 "id": "8242",
"metadata": {
 "taxonomy": [ "8242", "82_10781", "Bacteroidetes", " Bacteroidia", " Bacteroidales", "Bacteroidaceae", "Bacteroides", "Bacteroides ovatus" ] 
} 
},
{
 "id": "8250",
"metadata": {
 "taxonomy": [ "8250", "56_4927", "Bacteroidetes", " Bacteroidia", " Bacteroidales", "Bacteroidaceae", "Bacteroides", "Bacteroides ovatus" ] 
} 
},
{
 "id": "8259",
"metadata": {
 "taxonomy": [ "8259", "63_6402", "Bacteroidetes", " Bacteroidia", " Bacteroidales", "Bacteroidaceae", "Bacteroides", "Bacteroides thetaiotaomicron" ] 
} 
},
{
 "id": "8264",
"metadata": {
 "taxonomy": [ "8264", "105_1609", "Bacteroidetes", " Bacteroidia", " Bacteroidales", "Bacteroidaceae", "Bacteroides", "Bacteroides thetaiotaomicron" ] 
} 
},
{
 "id": "8266",
"metadata": {
 "taxonomy": [ "8266", "77_4235", "Bacteroidetes", " Bacteroidia", " Bacteroidales", "Bacteroidaceae", "Bacteroides", "Bacteroides ovatus" ] 
} 
},
{
 "id": "8282",
"metadata": {
 "taxonomy": [ "8282", "108_5099", "Bacteroidetes", " Bacteroidia", " Bacteroidales", "Bacteroidaceae", "Bacteroides", "Bacteroides faecis" ] 
} 
},
{
 "id": "8314",
"metadata": {
 "taxonomy": [ "8314", "110_5286", "Bacteroidetes", " Bacteroidia", " Bacteroidales", "Bacteroidaceae", "Bacteroides", "Bacteroides eggerthii" ] 
} 
},
{
 "id": "8322",
"metadata": {
 "taxonomy": [ "8322", "110_2329", "Bacteroidetes", " Bacteroidia", " Bacteroidales", "Bacteroidaceae", "Bacteroides", "Bacteroides eggerthii" ] 
} 
},
{
 "id": "8333",
"metadata": {
 "taxonomy": [ "8333", "108_2155", "Bacteroidetes", " Bacteroidia", " Bacteroidales", "Bacteroidaceae", "Bacteroides", "Bacteroides finegoldii" ] 
} 
},
{
 "id": "8371",
"metadata": {
 "taxonomy": [ "8371", "111_5963", "Bacteroidetes", " Bacteroidia", " Bacteroidales", "Bacteroidaceae", "Bacteroides", "Bacteroides uniformis" ] 
} 
},
{
 "id": "8377",
"metadata": {
 "taxonomy": [ "8377", "99_10123", "Bacteroidetes", " Bacteroidia", " Bacteroidales", "Bacteroidaceae", "Bacteroides", "Bacteroides uniformis" ] 
} 
},
{
 "id": "8378",
"metadata": {
 "taxonomy": [ "8378", "10_6335", "Bacteroidetes", " Bacteroidia", " Bacteroidales", "Bacteroidaceae", "Bacteroides", "Bacteroides uniformis" ] 
} 
},
{
 "id": "8421",
"metadata": {
 "taxonomy": [ "8421", "119_1347", "Bacteroidetes", " Bacteroidia", " Bacteroidales", "Porphyromonadaceae", "Parabacteroides", "Parabacteroides distasonis" ] 
} 
},
{
 "id": "8425",
"metadata": {
 "taxonomy": [ "8425", "91_8011", "Bacteroidetes", " Bacteroidia", " Bacteroidales", "Bacteroidaceae", "Bacteroides", "Bacteroides ovatus" ] 
} 
},
{
 "id": "8448",
"metadata": {
 "taxonomy": [ "8448", "114_6947", "Bacteroidetes", " Bacteroidia", " Bacteroidales", "Bacteroidaceae", "Bacteroides", "Bacteroides ovatus" ] 
} 
},
{
 "id": "8469",
"metadata": {
 "taxonomy": [ "8469", "50_1535", "Bacteroidetes", " Bacteroidia", " Bacteroidales", "Prevotellaceae", "Prevotella", "Prevotella copri" ] 
} 
},
{
 "id": "8489",
"metadata": {
 "taxonomy": [ "8489", "23_191", "Bacteroidetes", " Bacteroidia", " Bacteroidales", "Prevotellaceae", "Paraprevotella", "Paraprevotella clara" ] 
} 
},
{
 "id": "8497",
"metadata": {
 "taxonomy": [ "8497", "50_2739", "Bacteroidetes", " Bacteroidia", " Bacteroidales", "Rikenellaceae", "Alistipes", "Alistipes sp." ] 
} 
},
{
 "id": "8510",
"metadata": {
 "taxonomy": [ "8510", "31_1834", "Bacteroidetes", " Bacteroidia", " Bacteroidales", "Prevotellaceae", "Prevotella", "Prevotella copri" ] 
} 
},
{
 "id": "8516",
"metadata": {
 "taxonomy": [ "8516", "104_1585", "Bacteroidetes", " Bacteroidia", " Bacteroidales", "Prevotellaceae", "Prevotella", "Prevotella sp." ] 
} 
},
{
 "id": "8521",
"metadata": {
 "taxonomy": [ "8521", "9_2795", "NULL", "NULL", "NULL", "NULL", "NULL", "NULL" ] 
} 
},
{
 "id": "8529",
"metadata": {
 "taxonomy": [ "8529", "16_2922", "Bacteroidetes", " Bacteroidia", " Bacteroidales", "Prevotellaceae", "Prevotella", "Prevotella ruminicola" ] 
} 
},
{
 "id": "8530",
"metadata": {
 "taxonomy": [ "8530", "115_1629", "Bacteroidetes", " Bacteroidia", " Bacteroidales", "Prevotellaceae", "Prevotella", "Prevotella ruminicola" ] 
} 
},
{
 "id": "8532",
"metadata": {
 "taxonomy": [ "8532", "35_6572", "Bacteroidetes", " Bacteroidia", " Bacteroidales", "Prevotellaceae", "Prevotella", "Prevotella sp." ] 
} 
},
{
 "id": "8536",
"metadata": {
 "taxonomy": [ "8536", "108_2288", "Bacteroidetes", " Bacteroidia", " Bacteroidales", "Prevotellaceae", "Prevotella", "Prevotella copri" ] 
} 
},
{
 "id": "8537",
"metadata": {
 "taxonomy": [ "8537", "9_4972", "Bacteroidetes", " Bacteroidia", " Bacteroidales", "Prevotellaceae", "Prevotella", "Prevotella copri" ] 
} 
},
{
 "id": "8538",
"metadata": {
 "taxonomy": [ "8538", "129_5998", "Bacteroidetes", " Bacteroidia", " Bacteroidales", "Prevotellaceae", "Prevotella", "Prevotella copri" ] 
} 
},
{
 "id": "8541",
"metadata": {
 "taxonomy": [ "8541", "108_7268", "Bacteroidetes", " Bacteroidia", " Bacteroidales", "Prevotellaceae", "Prevotella", "Prevotella copri" ] 
} 
},
{
 "id": "8542",
"metadata": {
 "taxonomy": [ "8542", "81_6928", "Bacteroidetes", " Bacteroidia", " Bacteroidales", "Prevotellaceae", "Prevotella", "Prevotella copri" ] 
} 
},
{
 "id": "8549",
"metadata": {
 "taxonomy": [ "8549", "43_2229", "Bacteroidetes", " Bacteroidia", " Bacteroidales", "Prevotellaceae", "Prevotella", "Prevotella sp." ] 
} 
},
{
 "id": "8569",
"metadata": {
 "taxonomy": [ "8569", "123_7792", "Bacteroidetes", " Bacteroidia", " Bacteroidales", "Prevotellaceae", "Prevotella", "Prevotella copri" ] 
} 
},
{
 "id": "8574",
"metadata": {
 "taxonomy": [ "8574", "16_2855", "Bacteroidetes", " Bacteroidia", " Bacteroidales", "Prevotellaceae", "Prevotella", "Prevotella copri" ] 
} 
},
{
 "id": "8588",
"metadata": {
 "taxonomy": [ "8588", "21_7538", "Bacteroidetes", " Bacteroidia", " Bacteroidales", "Prevotellaceae", "Prevotella", "Prevotella copri" ] 
} 
},
{
 "id": "8591",
"metadata": {
 "taxonomy": [ "8591", "70_2608", "Bacteroidetes", " Bacteroidia", " Bacteroidales", "Prevotellaceae", "Prevotella", "Prevotella copri" ] 
} 
},
{
 "id": "8595",
"metadata": {
 "taxonomy": [ "8595", "121_5868", "Bacteroidetes", " Bacteroidia", " Bacteroidales", "Prevotellaceae", "Prevotella", "Prevotella copri" ] 
} 
},
{
 "id": "8597",
"metadata": {
 "taxonomy": [ "8597", "1_3517", "Bacteroidetes", " Bacteroidia", " Bacteroidales", "Prevotellaceae", "Prevotella", "Prevotella copri" ] 
} 
},
{
 "id": "8600",
"metadata": {
 "taxonomy": [ "8600", "33_6371", "Bacteroidetes", " Bacteroidia", " Bacteroidales", "Prevotellaceae", "Prevotella", "Prevotella copri" ] 
} 
},
{
 "id": "8605",
"metadata": {
 "taxonomy": [ "8605", "125_3352", "Bacteroidetes", " Bacteroidia", " Bacteroidales", "Prevotellaceae", "Prevotella", "Prevotella copri" ] 
} 
},
{
 "id": "8612",
"metadata": {
 "taxonomy": [ "8612", "23_4918", "Bacteroidetes", " Bacteroidia", " Bacteroidales", "Prevotellaceae", "Prevotella", "Prevotella sp." ] 
} 
},
{
 "id": "8649",
"metadata": {
 "taxonomy": [ "8649", "101_4978", "Bacteroidetes", " Bacteroidia", " Bacteroidales", "Bacteroidaceae", "Bacteroides", "Bacteroides thetaiotaomicron" ] 
} 
},
{
 "id": "8671",
"metadata": {
 "taxonomy": [ "8671", "4_773", "Bacteroidetes", " Bacteroidia", " Bacteroidales", "Porphyromonadaceae", "Parabacteroides", "Parabacteroides merdae" ] 
} 
},
{
 "id": "8691",
"metadata": {
 "taxonomy": [ "8691", "43_2036", "Bacteroidetes", " Bacteroidia", " Bacteroidales", "Prevotellaceae", "Prevotella", "Prevotella copri" ] 
} 
},
{
 "id": "8692",
"metadata": {
 "taxonomy": [ "8692", "131_194", "Bacteroidetes", " Bacteroidia", " Bacteroidales", "Bacteroidaceae", "Bacteroides", "Bacteroides ovatus" ] 
} 
},
{
 "id": "8713",
"metadata": {
 "taxonomy": [ "8713", "66_2328", "Firmicutes", " Clostridia", " Clostridiales", "Lactobacillaceae", "Lactobacillus", "Lactobacillus ruminis" ] 
} 
},
{
 "id": "8847",
"metadata": {
 "taxonomy": [ "8847", "112_443", "Bacteroidetes", " Bacteroidia", " Bacteroidales", "Prevotellaceae", "Prevotella", "Prevotella copri" ] 
} 
},
{
 "id": "8850",
"metadata": {
 "taxonomy": [ "8850", "60_4131", "Firmicutes", " Clostridia", " Clostridiales", "Lachnospiraceae", "Blautia", "Blautia" ] 
} 
},
{
 "id": "8902",
"metadata": {
 "taxonomy": [ "8902", "95_2010", "Firmicutes", " Negativicutes", " Selenomonadales", "Veillonellaceae", "Dialister", "Dialister invisus" ] 
} 
},
{
 "id": "8924",
"metadata": {
 "taxonomy": [ "8924", "55_5105", "Firmicutes", " Negativicutes", " Selenomonadales", "Veillonellaceae", "Allisonella", "Allisonella histaminiformans" ] 
} 
},
{
 "id": "8925",
"metadata": {
 "taxonomy": [ "8925", "30_8516", "Firmicutes", " Negativicutes", " Selenomonadales", "Veillonellaceae", "Allisonella", "Allisonella histaminiformans" ] 
} 
},
{
 "id": "8940",
"metadata": {
 "taxonomy": [ "8940", "55_6804", "Firmicutes", " Negativicutes", " Selenomonadales", "Veillonellaceae", "Dialister", "Dialister invisus" ] 
} 
},
{
 "id": "9008",
"metadata": {
 "taxonomy": [ "9008", "32_3490", "Firmicutes", " Clostridia", " Clostridiales", "Ruminococcaceae", "Faecalibacterium", "Faecalibacterium prausnitzii" ] 
} 
},
{
 "id": "9018",
"metadata": {
 "taxonomy": [ "9018", "132_1003", "Firmicutes", " Clostridia", " Clostridiales", "Ruminococcaceae", "Faecalibacterium", "Faecalibacterium prausnitzii" ] 
} 
},
{
 "id": "9033",
"metadata": {
 "taxonomy": [ "9033", "23_2128", "Proteobacteria", " Betaproteobacteria", " Burkholderiales", "Sutterellaceae", "Parasutterella", "Parasutterella excrementihominis" ] 
} 
},
{
 "id": "9048",
"metadata": {
 "taxonomy": [ "9048", "55_5325", "Proteobacteria", " Betaproteobacteria", " Burkholderiales", "Sutterellaceae", "Parasutterella", "Parasutterella excrementihominis " ] 
} 
},
{
 "id": "9057",
"metadata": {
 "taxonomy": [ "9057", "53_2653", "Firmicutes", " Clostridia", " Clostridiales", "Lachnospiraceae", "Blautia", "Blautia" ] 
} 
},
{
 "id": "9118",
"metadata": {
 "taxonomy": [ "9118", "41_3813", "Proteobacteria", " Gammaproteobacteria", " Enterobacteriales", "Enterobacteriaceae", "Escherichia/Shigella", "Escherichia/Shigella" ] 
} 
},
{
 "id": "9183",
"metadata": {
 "taxonomy": [ "9183", "125_3531", "Bacteroidetes", " Bacteroidia", " Bacteroidales", "Porphyromonadaceae", "Parabacteroides", "Parabacteroides merdae" ] 
} 
},
{
 "id": "9224",
"metadata": {
 "taxonomy": [ "9224", "79_8700", "Bacteroidetes", " Bacteroidia", " Bacteroidales", "Bacteroidaceae", "Bacteroides", "Bacteroides sp." ] 
} 
},
{
 "id": "9231",
"metadata": {
 "taxonomy": [ "9231", "100_8490", "Bacteroidetes", " Bacteroidia", " Bacteroidales", "Bacteroidaceae", "Bacteroides", "Bacteroides ovatus" ] 
} 
},
{
 "id": "9235",
"metadata": {
 "taxonomy": [ "9235", "100_9469", "Bacteroidetes", " Bacteroidia", " Bacteroidales", "Bacteroidaceae", "Bacteroides", "Bacteroides ovatus" ] 
} 
},
{
 "id": "9244",
"metadata": {
 "taxonomy": [ "9244", "79_8792", "Bacteroidetes", " Bacteroidia", " Bacteroidales", "Bacteroidaceae", "Bacteroides", "Bacteroides ovatus" ] 
} 
},
{
 "id": "9246",
"metadata": {
 "taxonomy": [ "9246", "15_2671", "Bacteroidetes", " Bacteroidia", " Bacteroidales", "Bacteroidaceae", "Bacteroides", "Bacteroides ovatus" ] 
} 
},
{
 "id": "9259",
"metadata": {
 "taxonomy": [ "9259", "91_8163", "Bacteroidetes", " Bacteroidia", " Bacteroidales", "Bacteroidaceae", "Bacteroides", "Bacteroides ovatus" ] 
} 
},
{
 "id": "9260",
"metadata": {
 "taxonomy": [ "9260", "79_4371", "Bacteroidetes", " Bacteroidia", " Bacteroidales", "Bacteroidaceae", "Bacteroides", "Bacteroides ovatus" ] 
} 
},
{
 "id": "9276",
"metadata": {
 "taxonomy": [ "9276", "89_9882", "Bacteroidetes", " Bacteroidia", " Bacteroidales", "Bacteroidaceae", "Bacteroides", "Bacteroides ovatus" ] 
} 
},
{
 "id": "9298",
"metadata": {
 "taxonomy": [ "9298", "105_7315", "Bacteroidetes", " Bacteroidia", " Bacteroidales", "Bacteroidaceae", "Bacteroides", "Bacteroides caccae" ] 
} 
},
{
 "id": "9299",
"metadata": {
 "taxonomy": [ "9299", "105_4739", "Bacteroidetes", " Bacteroidia", " Bacteroidales", "Bacteroidaceae", "Bacteroides", "Bacteroides ovatus" ] 
} 
},
{
 "id": "9339",
"metadata": {
 "taxonomy": [ "9339", "82_5759", "Bacteroidetes", " Bacteroidia", " Bacteroidales", "Bacteroidaceae", "Bacteroides", "Bacteroides ovatus" ] 
} 
},
{
 "id": "9343",
"metadata": {
 "taxonomy": [ "9343", "68_5626", "Bacteroidetes", " Bacteroidia", " Bacteroidales", "Bacteroidaceae", "Bacteroides", "Bacteroides ovatus" ] 
} 
},
{
 "id": "9347",
"metadata": {
 "taxonomy": [ "9347", "68_11361", "Bacteroidetes", " Bacteroidia", " Bacteroidales", "Bacteroidaceae", "Bacteroides", "Bacteroides ovatus" ] 
} 
},
{
 "id": "9355",
"metadata": {
 "taxonomy": [ "9355", "101_4709", "Bacteroidetes", " Bacteroidia", " Bacteroidales", "Bacteroidaceae", "Bacteroides", "Bacteroides thetaiotaomicron" ] 
} 
},
{
 "id": "9357",
"metadata": {
 "taxonomy": [ "9357", "63_3372", "Bacteroidetes", " Bacteroidia", " Bacteroidales", "Bacteroidaceae", "Bacteroides", "Bacteroides thetaiotaomicron" ] 
} 
},
{
 "id": "9359",
"metadata": {
 "taxonomy": [ "9359", "122_3442", "Bacteroidetes", " Bacteroidia", " Bacteroidales", "Bacteroidaceae", "Bacteroides", "Bacteroides thetaiotaomicron" ] 
} 
},
{
 "id": "9360",
"metadata": {
 "taxonomy": [ "9360", "68_3325", "Bacteroidetes", " Bacteroidia", " Bacteroidales", "Bacteroidaceae", "Bacteroides", "Bacteroides ovatus" ] 
} 
},
{
 "id": "9381",
"metadata": {
 "taxonomy": [ "9381", "105_3722", "Bacteroidetes", " Bacteroidia", " Bacteroidales", "Bacteroidaceae", "Bacteroides", "Bacteroides caccae" ] 
} 
},
{
 "id": "9394",
"metadata": {
 "taxonomy": [ "9394", "30_10403", "Bacteroidetes", " Bacteroidia", " Bacteroidales", "Bacteroidaceae", "Bacteroides", "Bacteroides fragilis" ] 
} 
},
{
 "id": "9399",
"metadata": {
 "taxonomy": [ "9399", "94_4482", "Bacteroidetes", " Bacteroidia", " Bacteroidales", "Bacteroidaceae", "Bacteroides", "Bacteroides ovatus" ] 
} 
},
{
 "id": "9409",
"metadata": {
 "taxonomy": [ "9409", "94_8070", "Bacteroidetes", " Bacteroidia", " Bacteroidales", "Bacteroidaceae", "Bacteroides", "Bacteroides ovatus" ] 
} 
},
{
 "id": "9421",
"metadata": {
 "taxonomy": [ "9421", "130_4909", "Bacteroidetes", " Bacteroidia", " Bacteroidales", "Bacteroidaceae", "Bacteroides", "Bacteroides eggerthii" ] 
} 
},
{
 "id": "9423",
"metadata": {
 "taxonomy": [ "9423", "110_5453", "Bacteroidetes", " Bacteroidia", " Bacteroidales", "Bacteroidaceae", "Bacteroides", "Bacteroides eggerthii" ] 
} 
},
{
 "id": "9428",
"metadata": {
 "taxonomy": [ "9428", "110_5460", "Bacteroidetes", " Bacteroidia", " Bacteroidales", "Bacteroidaceae", "Bacteroides", "Bacteroides eggerthii" ] 
} 
},
{
 "id": "9435",
"metadata": {
 "taxonomy": [ "9435", "63_3031", "Bacteroidetes", " Bacteroidia", " Bacteroidales", "Bacteroidaceae", "Bacteroides", "Bacteroides uniformis" ] 
} 
},
{
 "id": "9458",
"metadata": {
 "taxonomy": [ "9458", "99_13153", "Bacteroidetes", " Bacteroidia", " Bacteroidales", "Bacteroidaceae", "Bacteroides", "Bacteroides uniformis" ] 
} 
},
{
 "id": "9459",
"metadata": {
 "taxonomy": [ "9459", "99_3362", "Bacteroidetes", " Bacteroidia", " Bacteroidales", "Bacteroidaceae", "Bacteroides", "Bacteroides uniformis" ] 
} 
},
{
 "id": "9461",
"metadata": {
 "taxonomy": [ "9461", "131_4804", "Bacteroidetes", " Bacteroidia", " Bacteroidales", "Bacteroidaceae", "Bacteroides", "Bacteroides uniformis" ] 
} 
},
{
 "id": "9465",
"metadata": {
 "taxonomy": [ "9465", "111_8924", "Bacteroidetes", " Bacteroidia", " Bacteroidales", "Bacteroidaceae", "Bacteroides", "Bacteroides uniformis" ] 
} 
},
{
 "id": "9468",
"metadata": {
 "taxonomy": [ "9468", "99_13130", "Bacteroidetes", " Bacteroidia", " Bacteroidales", "Bacteroidaceae", "Bacteroides", "Bacteroides uniformis" ] 
} 
},
{
 "id": "9482",
"metadata": {
 "taxonomy": [ "9482", "40_2377", "Bacteroidetes", " Bacteroidia", " Bacteroidales", "Bacteroidaceae", "Bacteroides", "Bacteroides uniformis" ] 
} 
},
{
 "id": "9494",
"metadata": {
 "taxonomy": [ "9494", "99_6209", "Bacteroidetes", " Bacteroidia", " Bacteroidales", "Bacteroidaceae", "Bacteroides", "Bacteroides uniformis" ] 
} 
},
{
 "id": "9498",
"metadata": {
 "taxonomy": [ "9498", "2_6170", "Bacteroidetes", " Bacteroidia", " Bacteroidales", "Bacteroidaceae", "Bacteroides", "Bacteroides uniformis" ] 
} 
},
{
 "id": "9499",
"metadata": {
 "taxonomy": [ "9499", "67_8828", "Bacteroidetes", " Bacteroidia", " Bacteroidales", "Bacteroidaceae", "Bacteroides", "Bacteroides uniformis" ] 
} 
},
{
 "id": "9500",
"metadata": {
 "taxonomy": [ "9500", "101_4734", "Bacteroidetes", " Bacteroidia", " Bacteroidales", "Bacteroidaceae", "Bacteroides", "Bacteroides uniformis" ] 
} 
},
{
 "id": "9509",
"metadata": {
 "taxonomy": [ "9509", "65_4259", "Bacteroidetes", " Bacteroidia", " Bacteroidales", "Bacteroidaceae", "Bacteroides", "Bacteroides uniformis" ] 
} 
},
{
 "id": "9520",
"metadata": {
 "taxonomy": [ "9520", "101_2502", "Firmicutes", " Clostridia", " Clostridiales", "Lachnospiraceae", "Blautia", "Blautia" ] 
} 
},
{
 "id": "9537",
"metadata": {
 "taxonomy": [ "9537", "79_8458", "Bacteroidetes", " Bacteroidia", " Bacteroidales", "Bacteroidaceae", "Bacteroides", "Bacteroides sp." ] 
} 
},
{
 "id": "9538",
"metadata": {
 "taxonomy": [ "9538", "68_5878", "Bacteroidetes", " Bacteroidia", " Bacteroidales", "Bacteroidaceae", "Bacteroides", "Bacteroides finegoldii" ] 
} 
},
{
 "id": "9539",
"metadata": {
 "taxonomy": [ "9539", "68_7489", "Bacteroidetes", " Bacteroidia", " Bacteroidales", "Bacteroidaceae", "Bacteroides", "Bacteroides sp." ] 
} 
},
{
 "id": "9552",
"metadata": {
 "taxonomy": [ "9552", "100_4394", "Bacteroidetes", " Bacteroidia", " Bacteroidales", "Bacteroidaceae", "Bacteroides", "Bacteroides sp." ] 
} 
},
{
 "id": "9566",
"metadata": {
 "taxonomy": [ "9566", "96_9946", "Bacteroidetes", " Bacteroidia", " Bacteroidales", "Bacteroidaceae", "Bacteroides", "Bacteroides sp." ] 
} 
},
{
 "id": "9575",
"metadata": {
 "taxonomy": [ "9575", "79_2850", "Bacteroidetes", " Bacteroidia", " Bacteroidales", "Bacteroidaceae", "Bacteroides", "Bacteroides finegoldii" ] 
} 
},
{
 "id": "9625",
"metadata": {
 "taxonomy": [ "9625", "91_10982", "Bacteroidetes", " Bacteroidia", " Bacteroidales", "Bacteroidaceae", "Bacteroides", "Bacteroides ovatus" ] 
} 
},
{
 "id": "9644",
"metadata": {
 "taxonomy": [ "9644", "33_3199", "Bacteroidetes", " Bacteroidia", " Bacteroidales", "Prevotellaceae", "Prevotella", "Prevotella copri" ] 
} 
},
{
 "id": "9666",
"metadata": {
 "taxonomy": [ "9666", "102_6159", "Bacteroidetes", " Bacteroidia", " Bacteroidales", "Bacteroidaceae", "Bacteroides", "Bacteroides ovatus" ] 
} 
},
{
 "id": "9682",
"metadata": {
 "taxonomy": [ "9682", "31_7123", "Bacteroidetes", " Bacteroidia", " Bacteroidales", "Prevotellaceae", "Prevotella", "Prevotella copri" ] 
} 
},
{
 "id": "9705",
"metadata": {
 "taxonomy": [ "9705", "20_4529", "NULL", "NULL", "NULL", "NULL", "NULL", "NULL" ] 
} 
},
{
 "id": "9707",
"metadata": {
 "taxonomy": [ "9707", "62_482", "NULL", "NULL", "NULL", "NULL", "NULL", "NULL" ] 
} 
},
{
 "id": "9714",
"metadata": {
 "taxonomy": [ "9714", "20_1017", "Bacteroidetes", " Bacteroidia", " Bacteroidales", "Prevotellaceae", "Prevotella", "Prevotella sp." ] 
} 
},
{
 "id": "9715",
"metadata": {
 "taxonomy": [ "9715", "97_353", "Bacteroidetes", " Bacteroidia", " Bacteroidales", "Prevotellaceae", "Prevotella", "Prevotella sp." ] 
} 
},
{
 "id": "9725",
"metadata": {
 "taxonomy": [ "9725", "37_6230", "Bacteroidetes", " Bacteroidia", " Bacteroidales", "Prevotellaceae", "Prevotella", "Prevotella ruminicola" ] 
} 
},
{
 "id": "9726",
"metadata": {
 "taxonomy": [ "9726", "21_4182", "Bacteroidetes", " Bacteroidia", " Bacteroidales", "Prevotellaceae", "Prevotella", "Prevotella ruminicola" ] 
} 
},
{
 "id": "9728",
"metadata": {
 "taxonomy": [ "9728", "117_2450", "Bacteroidetes", " Bacteroidia", " Bacteroidales", "Prevotellaceae", "Prevotella", "Prevotella ruminicola" ] 
} 
},
{
 "id": "9754",
"metadata": {
 "taxonomy": [ "9754", "81_1932", "Bacteroidetes", " Bacteroidia", " Bacteroidales", "Prevotellaceae", "Prevotella", "Prevotella copri" ] 
} 
},
{
 "id": "9760",
"metadata": {
 "taxonomy": [ "9760", "115_4165", "Bacteroidetes", " Bacteroidia", " Bacteroidales", "Prevotellaceae", "Prevotella", "Prevotella copri" ] 
} 
},
{
 "id": "9767",
"metadata": {
 "taxonomy": [ "9767", "21_7383", "Bacteroidetes", " Bacteroidia", " Bacteroidales", "Prevotellaceae", "Prevotella", "Prevotella copri" ] 
} 
},
{
 "id": "9794",
"metadata": {
 "taxonomy": [ "9794", "123_2981", "Bacteroidetes", " Bacteroidia", " Bacteroidales", "Prevotellaceae", "Prevotella", "Prevotella copri" ] 
} 
},
{
 "id": "9798",
"metadata": {
 "taxonomy": [ "9798", "33_5788", "Bacteroidetes", " Bacteroidia", " Bacteroidales", "Prevotellaceae", "Prevotella", "Prevotella copri" ] 
} 
},
{
 "id": "9804",
"metadata": {
 "taxonomy": [ "9804", "81_6445", "Bacteroidetes", " Bacteroidia", " Bacteroidales", "Prevotellaceae", "Prevotella", "Prevotella copri" ] 
} 
},
{
 "id": "9805",
"metadata": {
 "taxonomy": [ "9805", "43_2053", "Bacteroidetes", " Bacteroidia", " Bacteroidales", "Prevotellaceae", "Prevotella", "Prevotella copri" ] 
} 
},
{
 "id": "9806",
"metadata": {
 "taxonomy": [ "9806", "93_6123", "Bacteroidetes", " Bacteroidia", " Bacteroidales", "Prevotellaceae", "Prevotella", "Prevotella copri" ] 
} 
},
{
 "id": "9810",
"metadata": {
 "taxonomy": [ "9810", "81_2895", "Bacteroidetes", " Bacteroidia", " Bacteroidales", "Prevotellaceae", "Prevotella", "Prevotella copri" ] 
} 
},
{
 "id": "9814",
"metadata": {
 "taxonomy": [ "9814", "54_6912", "Bacteroidetes", " Bacteroidia", " Bacteroidales", "Prevotellaceae", "Prevotella", "Prevotella copri" ] 
} 
},
{
 "id": "9815",
"metadata": {
 "taxonomy": [ "9815", "81_3495", "Bacteroidetes", " Bacteroidia", " Bacteroidales", "Prevotellaceae", "Prevotella", "Prevotella copri" ] 
} 
},
{
 "id": "9817",
"metadata": {
 "taxonomy": [ "9817", "43_3851", "Bacteroidetes", " Bacteroidia", " Bacteroidales", "Prevotellaceae", "Prevotella", "Prevotella copri" ] 
} 
},
{
 "id": "9818",
"metadata": {
 "taxonomy": [ "9818", "43_2168", "Bacteroidetes", " Bacteroidia", " Bacteroidales", "Prevotellaceae", "Prevotella", "Prevotella copri" ] 
} 
},
{
 "id": "9820",
"metadata": {
 "taxonomy": [ "9820", "54_6431", "Bacteroidetes", " Bacteroidia", " Bacteroidales", "Prevotellaceae", "Prevotella", "Prevotella copri" ] 
} 
},
{
 "id": "9823",
"metadata": {
 "taxonomy": [ "9823", "81_2838", "Bacteroidetes", " Bacteroidia", " Bacteroidales", "Prevotellaceae", "Prevotella", "Prevotella copri" ] 
} 
},
{
 "id": "9830",
"metadata": {
 "taxonomy": [ "9830", "81_5851", "Bacteroidetes", " Bacteroidia", " Bacteroidales", "Prevotellaceae", "Prevotella", "Prevotella copri" ] 
} 
},
{
 "id": "9836",
"metadata": {
 "taxonomy": [ "9836", "121_379", "Bacteroidetes", " Bacteroidia", " Bacteroidales", "Prevotellaceae", "Prevotella", "Prevotella copri" ] 
} 
},
{
 "id": "9838",
"metadata": {
 "taxonomy": [ "9838", "21_1913", "Bacteroidetes", " Bacteroidia", " Bacteroidales", "Prevotellaceae", "Prevotella", "Prevotella copri" ] 
} 
},
{
 "id": "9843",
"metadata": {
 "taxonomy": [ "9843", "121_6655", "Bacteroidetes", " Bacteroidia", " Bacteroidales", "Prevotellaceae", "Prevotella", "Prevotella copri" ] 
} 
},
{
 "id": "9844",
"metadata": {
 "taxonomy": [ "9844", "121_759", "Bacteroidetes", " Bacteroidia", " Bacteroidales", "Prevotellaceae", "Prevotella", "Prevotella copri" ] 
} 
},
{
 "id": "9845",
"metadata": {
 "taxonomy": [ "9845", "121_1280", "Bacteroidetes", " Bacteroidia", " Bacteroidales", "Prevotellaceae", "Prevotella", "Prevotella copri" ] 
} 
},
{
 "id": "9853",
"metadata": {
 "taxonomy": [ "9853", "1_1922", "Bacteroidetes", " Bacteroidia", " Bacteroidales", "Prevotellaceae", "Prevotella", "Prevotella copri" ] 
} 
},
{
 "id": "9857",
"metadata": {
 "taxonomy": [ "9857", "125_6828", "Bacteroidetes", " Bacteroidia", " Bacteroidales", "Prevotellaceae", "Prevotella", "Prevotella copri" ] 
} 
},
{
 "id": "9861",
"metadata": {
 "taxonomy": [ "9861", "81_2239", "Bacteroidetes", " Bacteroidia", " Bacteroidales", "Prevotellaceae", "Prevotella", "Prevotella copri" ] 
} 
},
{
 "id": "9867",
"metadata": {
 "taxonomy": [ "9867", "121_6614", "Bacteroidetes", " Bacteroidia", " Bacteroidales", "Prevotellaceae", "Prevotella", "Prevotella copri" ] 
} 
},
{
 "id": "9874",
"metadata": {
 "taxonomy": [ "9874", "121_6911", "Bacteroidetes", " Bacteroidia", " Bacteroidales", "Prevotellaceae", "Prevotella", "Prevotella sp." ] 
} 
},
{
 "id": "9910",
"metadata": {
 "taxonomy": [ "9910", "125_5289", "Firmicutes", " Clostridia", " Clostridiales", "Peptococcaceae", "Peptococcus", "Peptococcus sp." ] 
} 
},
{
 "id": "9923",
"metadata": {
 "taxonomy": [ "9923", "79_6252", "Bacteroidetes", " Bacteroidia", " Bacteroidales", "Bacteroidaceae", "Bacteroides", "Bacteroides finegoldii" ] 
} 
},
{
 "id": "9940",
"metadata": {
 "taxonomy": [ "9940", "89_10094", "Bacteroidetes", " Bacteroidia", " Bacteroidales", "Bacteroidaceae", "Bacteroides", "Bacteroides ovatus" ] 
} 
},
{
 "id": "9960",
"metadata": {
 "taxonomy": [ "9960", "108_5887", "Bacteroidetes", " Bacteroidia", " Bacteroidales", "Bacteroidaceae", "Bacteroides", "Bacteroides faecis" ] 
} 
},
{
 "id": "9973",
"metadata": {
 "taxonomy": [ "9973", "71_8900", "Bacteroidetes", " Bacteroidia", " Bacteroidales", "Prevotellaceae", "Prevotella", "Prevotella ruminicola" ] 
} 
},
{
 "id": "10053",
"metadata": {
 "taxonomy": [ "10053", "1_2335", "Firmicutes", " Negativicutes", " Selenomonadales", "Acidaminococcaceae", "Acidaminococcus", "Acidaminococcus fermentans" ] 
} 
},
{
 "id": "10058",
"metadata": {
 "taxonomy": [ "10058", "1_615", "Bacteroidetes", " Bacteroidia", " Bacteroidales", "Prevotellaceae", "Prevotella", "Prevotella stercorea" ] 
} 
},
{
 "id": "10114",
"metadata": {
 "taxonomy": [ "10114", "49_1447", "Firmicutes", " Negativicutes", " Selenomonadales", "Acidaminococcaceae", "Acidaminococcus", "Acidaminococcus intestini" ] 
} 
},
{
 "id": "10140",
"metadata": {
 "taxonomy": [ "10140", "117_4111", "Firmicutes", " Clostridia", " Clostridiales", "Lachnospiraceae", "Blautia", "Blautia" ] 
} 
},
{
 "id": "10148",
"metadata": {
 "taxonomy": [ "10148", "128_5333", "Firmicutes", " Negativicutes", " Selenomonadales", "Veillonellaceae", "Dialister", "Dialister invisus" ] 
} 
},
{
 "id": "10175",
"metadata": {
 "taxonomy": [ "10175", "49_1427", "Firmicutes", " Negativicutes", " Selenomonadales", "Acidaminococcaceae", "Acidaminococcus", "Acidaminococcus intestini" ] 
} 
},
{
 "id": "10195",
"metadata": {
 "taxonomy": [ "10195", "49_4672", "Firmicutes", " Negativicutes", " Selenomonadales", "Veillonellaceae", "Dialister", "Dialister invisus" ] 
} 
},
{
 "id": "10232",
"metadata": {
 "taxonomy": [ "10232", "55_5691", "Firmicutes", " Negativicutes", " Selenomonadales", "Veillonellaceae", "Dialister", "Dialister invisus" ] 
} 
},
{
 "id": "10248",
"metadata": {
 "taxonomy": [ "10248", "49_1871", "Bacteroidetes", " Bacteroidia", " Bacteroidales", "Bacteroidaceae", "Bacteroides", "Bacteroides uniformis" ] 
} 
},
{
 "id": "10297",
"metadata": {
 "taxonomy": [ "10297", "130_1373", "Bacteroidetes", " Bacteroidia", " Bacteroidales", "Bacteroidaceae", "Bacteroides", "Bacteroides uniformis" ] 
} 
},
{
 "id": "10322",
"metadata": {
 "taxonomy": [ "10322", "52_8555", "Firmicutes", " Bacilli", " Lactobacillales", "Streptococcaceae", "Lactococcus", "Lactococcus lactis" ] 
} 
},
{
 "id": "10328",
"metadata": {
 "taxonomy": [ "10328", "55_4017", "Firmicutes", " Clostridia", " Clostridiales", "Ruminococcaceae", "Faecalibacterium", "Faecalibacterium prausnitzii" ] 
} 
},
{
 "id": "10340",
"metadata": {
 "taxonomy": [ "10340", "80_4547", "Firmicutes", " Clostridia", " Clostridiales", "Ruminococcaceae", "Faecalibacterium", "Faecalibacterium prausnitzii" ] 
} 
},
{
 "id": "10341",
"metadata": {
 "taxonomy": [ "10341", "132_2057", "Firmicutes", " Clostridia", " Clostridiales", "Ruminococcaceae", "Faecalibacterium", "Faecalibacterium prausnitzii" ] 
} 
},
{
 "id": "10373",
"metadata": {
 "taxonomy": [ "10373", "71_1962", "NULL", "NULL", "NULL", "NULL", "NULL", "NULL" ] 
} 
},
{
 "id": "10387",
"metadata": {
 "taxonomy": [ "10387", "22_4729", "Firmicutes", " Clostridia", " Clostridiales", "Lachnospiraceae", "Blautia", "Blautia" ] 
} 
},
{
 "id": "10389",
"metadata": {
 "taxonomy": [ "10389", "19_5621", "NULL", "NULL", "NULL", "NULL", "NULL", "NULL" ] 
} 
},
{
 "id": "10396",
"metadata": {
 "taxonomy": [ "10396", "110_3668", "Firmicutes", " Clostridia", " Clostridiales", "Ruminococcaceae", "Ruminiclostridium", "Clostridium leptum" ] 
} 
},
{
 "id": "10398",
"metadata": {
 "taxonomy": [ "10398", "18_5199", "Firmicutes", " Negativicutes", " Selenomonadales", "Veillonellaceae", "Dialister", "Dialister invisus" ] 
} 
},
{
 "id": "10414",
"metadata": {
 "taxonomy": [ "10414", "101_1841", "Bacteroidetes", " Bacteroidia", " Bacteroidales", "Bacteroidaceae", "Bacteroides", "Bacteroides uniformis" ] 
} 
},
{
 "id": "10415",
"metadata": {
 "taxonomy": [ "10415", "68_5924", "Bacteroidetes", " Bacteroidia", " Bacteroidales", "Bacteroidaceae", "Bacteroides", "Bacteroides ovatus" ] 
} 
},
{
 "id": "10439",
"metadata": {
 "taxonomy": [ "10439", "94_4115", "Bacteroidetes", " Bacteroidia", " Bacteroidales", "Bacteroidaceae", "Bacteroides", "Bacteroides thetaiotaomicron" ] 
} 
},
{
 "id": "10444",
"metadata": {
 "taxonomy": [ "10444", "3_1520", "Bacteroidetes", " Bacteroidia", " Bacteroidales", "Prevotellaceae", "Prevotella", "Prevotella copri" ] 
} 
},
{
 "id": "10490",
"metadata": {
 "taxonomy": [ "10490", "101_2622", "Bacteroidetes", " Bacteroidia", " Bacteroidales", "Porphyromonadaceae", "Parabacteroides", "Parabacteroides merdae" ] 
} 
},
{
 "id": "10495",
"metadata": {
 "taxonomy": [ "10495", "122_1964", "Bacteroidetes", " Bacteroidia", " Bacteroidales", "Porphyromonadaceae", "Parabacteroides", "Parabacteroides merdae" ] 
} 
},
{
 "id": "10497",
"metadata": {
 "taxonomy": [ "10497", "38_5990", "Bacteroidetes", " Bacteroidia", " Bacteroidales", "Porphyromonadaceae", "Parabacteroides", "Parabacteroides merdae" ] 
} 
},
{
 "id": "10499",
"metadata": {
 "taxonomy": [ "10499", "16_3454", "Bacteroidetes", " Bacteroidia", " Bacteroidales", "Porphyromonadaceae", "Parabacteroides", "Parabacteroides merdae" ] 
} 
},
{
 "id": "10503",
"metadata": {
 "taxonomy": [ "10503", "7_3791", "Bacteroidetes", " Bacteroidia", " Bacteroidales", "Porphyromonadaceae", "Parabacteroides", "Parabacteroides merdae" ] 
} 
},
{
 "id": "10506",
"metadata": {
 "taxonomy": [ "10506", "1_1118", "Bacteroidetes", " Bacteroidia", " Bacteroidales", "Porphyromonadaceae", "Parabacteroides", "Parabacteroides merdae" ] 
} 
},
{
 "id": "10509",
"metadata": {
 "taxonomy": [ "10509", "60_6867", "Bacteroidetes", " Bacteroidia", " Bacteroidales", "Porphyromonadaceae", "Parabacteroides", "Parabacteroides merdae" ] 
} 
},
{
 "id": "10510",
"metadata": {
 "taxonomy": [ "10510", "13_1368", "Bacteroidetes", " Bacteroidia", " Bacteroidales", "Porphyromonadaceae", "Parabacteroides", "Parabacteroides merdae" ] 
} 
},
{
 "id": "10515",
"metadata": {
 "taxonomy": [ "10515", "107_2098", "Bacteroidetes", " Bacteroidia", " Bacteroidales", "Porphyromonadaceae", "Parabacteroides", "Parabacteroides merdae" ] 
} 
},
{
 "id": "10522",
"metadata": {
 "taxonomy": [ "10522", "69_842", "Bacteroidetes", " Bacteroidia", " Bacteroidales", "Prevotellaceae", "Prevotella", "Prevotella copri" ] 
} 
},
{
 "id": "10528",
"metadata": {
 "taxonomy": [ "10528", "58_8137", "Bacteroidetes", " Bacteroidia", " Bacteroidales", "Bacteroidaceae", "Bacteroides", "Bacteroides ovatus" ] 
} 
},
{
 "id": "10530",
"metadata": {
 "taxonomy": [ "10530", "81_3352", "Bacteroidetes", " Bacteroidia", " Bacteroidales", "Prevotellaceae", "Prevotella", "Prevotella copri" ] 
} 
},
{
 "id": "10541",
"metadata": {
 "taxonomy": [ "10541", "68_3271", "Bacteroidetes", " Bacteroidia", " Bacteroidales", "Bacteroidaceae", "Bacteroides", "Bacteroides ovatus" ] 
} 
},
{
 "id": "10549",
"metadata": {
 "taxonomy": [ "10549", "105_2075", "Bacteroidetes", " Bacteroidia", " Bacteroidales", "Bacteroidaceae", "Bacteroides", "Bacteroides sp." ] 
} 
},
{
 "id": "10563",
"metadata": {
 "taxonomy": [ "10563", "82_4728", "Bacteroidetes", " Bacteroidia", " Bacteroidales", "Bacteroidaceae", "Bacteroides", "Bacteroides ovatus" ] 
} 
},
{
 "id": "10568",
"metadata": {
 "taxonomy": [ "10568", "89_10393", "Bacteroidetes", " Bacteroidia", " Bacteroidales", "Bacteroidaceae", "Bacteroides", "Bacteroides ovatus" ] 
} 
},
{
 "id": "10569",
"metadata": {
 "taxonomy": [ "10569", "68_1831", "Bacteroidetes", " Bacteroidia", " Bacteroidales", "Bacteroidaceae", "Bacteroides", "Bacteroides ovatus" ] 
} 
},
{
 "id": "10598",
"metadata": {
 "taxonomy": [ "10598", "131_9512", "Bacteroidetes", " Bacteroidia", " Bacteroidales", "Bacteroidaceae", "Bacteroides", "Bacteroides ovatus" ] 
} 
},
{
 "id": "10608",
"metadata": {
 "taxonomy": [ "10608", "79_7203", "Bacteroidetes", " Bacteroidia", " Bacteroidales", "Bacteroidaceae", "Bacteroides", "Bacteroides ovatus" ] 
} 
},
{
 "id": "10620",
"metadata": {
 "taxonomy": [ "10620", "91_11009", "Bacteroidetes", " Bacteroidia", " Bacteroidales", "Bacteroidaceae", "Bacteroides", "Bacteroides ovatus" ] 
} 
},
{
 "id": "10640",
"metadata": {
 "taxonomy": [ "10640", "91_10779", "Bacteroidetes", " Bacteroidia", " Bacteroidales", "Bacteroidaceae", "Bacteroides", "Bacteroides ovatus" ] 
} 
},
{
 "id": "10645",
"metadata": {
 "taxonomy": [ "10645", "89_8293", "Bacteroidetes", " Bacteroidia", " Bacteroidales", "Bacteroidaceae", "Bacteroides", "Bacteroides ovatus" ] 
} 
},
{
 "id": "10657",
"metadata": {
 "taxonomy": [ "10657", "82_6600", "Bacteroidetes", " Bacteroidia", " Bacteroidales", "Bacteroidaceae", "Bacteroides", "Bacteroides ovatus" ] 
} 
},
{
 "id": "10668",
"metadata": {
 "taxonomy": [ "10668", "70_3429", "Bacteroidetes", " Bacteroidia", " Bacteroidales", "Bacteroidaceae", "Bacteroides", "Bacteroides thetaiotaomicron" ] 
} 
},
{
 "id": "10669",
"metadata": {
 "taxonomy": [ "10669", "82_9953", "Bacteroidetes", " Bacteroidia", " Bacteroidales", "Bacteroidaceae", "Bacteroides", "Bacteroides ovatus" ] 
} 
},
{
 "id": "10682",
"metadata": {
 "taxonomy": [ "10682", "94_5556", "Bacteroidetes", " Bacteroidia", " Bacteroidales", "Bacteroidaceae", "Bacteroides", "Bacteroides ovatus" ] 
} 
},
{
 "id": "10709",
"metadata": {
 "taxonomy": [ "10709", "56_5546", "Bacteroidetes", " Bacteroidia", " Bacteroidales", "Prevotellaceae", "Paraprevotella", "Paraprevotella clara" ] 
} 
},
{
 "id": "10714",
"metadata": {
 "taxonomy": [ "10714", "91_5464", "Bacteroidetes", " Bacteroidia", " Bacteroidales", "Bacteroidaceae", "Bacteroides", "Bacteroides thetaiotaomicron" ] 
} 
},
{
 "id": "10715",
"metadata": {
 "taxonomy": [ "10715", "79_8757", "Bacteroidetes", " Bacteroidia", " Bacteroidales", "Bacteroidaceae", "Bacteroides", "Bacteroides ovatus" ] 
} 
},
{
 "id": "10716",
"metadata": {
 "taxonomy": [ "10716", "79_788", "Bacteroidetes", " Bacteroidia", " Bacteroidales", "Bacteroidaceae", "Bacteroides", "Bacteroides thetaiotaomicron" ] 
} 
},
{
 "id": "10717",
"metadata": {
 "taxonomy": [ "10717", "68_5990", "Bacteroidetes", " Bacteroidia", " Bacteroidales", "Bacteroidaceae", "Bacteroides", "Bacteroides thetaiotaomicron" ] 
} 
},
{
 "id": "10718",
"metadata": {
 "taxonomy": [ "10718", "79_4468", "Bacteroidetes", " Bacteroidia", " Bacteroidales", "Bacteroidaceae", "Bacteroides", "Bacteroides thetaiotaomicron" ] 
} 
},
{
 "id": "10719",
"metadata": {
 "taxonomy": [ "10719", "101_398", "Bacteroidetes", " Bacteroidia", " Bacteroidales", "Bacteroidaceae", "Bacteroides", "Bacteroides thetaiotaomicron" ] 
} 
},
{
 "id": "10725",
"metadata": {
 "taxonomy": [ "10725", "130_7109", "Bacteroidetes", " Bacteroidia", " Bacteroidales", "Bacteroidaceae", "Bacteroides", "Bacteroides thetaiotaomicron" ] 
} 
},
{
 "id": "10726",
"metadata": {
 "taxonomy": [ "10726", "81_3413", "Bacteroidetes", " Bacteroidia", " Bacteroidales", "Bacteroidaceae", "Bacteroides", "Bacteroides thetaiotaomicron" ] 
} 
},
{
 "id": "10741",
"metadata": {
 "taxonomy": [ "10741", "101_4950", "Bacteroidetes", " Bacteroidia", " Bacteroidales", "Bacteroidaceae", "Bacteroides", "Bacteroides xylanisolvens" ] 
} 
},
{
 "id": "10742",
"metadata": {
 "taxonomy": [ "10742", "67_244", "Bacteroidetes", " Bacteroidia", " Bacteroidales", "Bacteroidaceae", "Bacteroides", "Bacteroides xylanisolvens" ] 
} 
},
{
 "id": "10743",
"metadata": {
 "taxonomy": [ "10743", "78_9926", "Bacteroidetes", " Bacteroidia", " Bacteroidales", "Bacteroidaceae", "Bacteroides", "Bacteroides xylanisolvens" ] 
} 
},
{
 "id": "10750",
"metadata": {
 "taxonomy": [ "10750", "91_1595", "Bacteroidetes", " Bacteroidia", " Bacteroidales", "Bacteroidaceae", "Bacteroides", "Bacteroides ovatus" ] 
} 
},
{
 "id": "10753",
"metadata": {
 "taxonomy": [ "10753", "68_6163", "Bacteroidetes", " Bacteroidia", " Bacteroidales", "Bacteroidaceae", "Bacteroides", "Bacteroides ovatus" ] 
} 
},
{
 "id": "10757",
"metadata": {
 "taxonomy": [ "10757", "32_7085", "Bacteroidetes", " Bacteroidia", " Bacteroidales", "Bacteroidaceae", "Bacteroides", "Bacteroides ovatus" ] 
} 
},
{
 "id": "10763",
"metadata": {
 "taxonomy": [ "10763", "94_4882", "Bacteroidetes", " Bacteroidia", " Bacteroidales", "Bacteroidaceae", "Bacteroides", "Bacteroides ovatus" ] 
} 
},
{
 "id": "10769",
"metadata": {
 "taxonomy": [ "10769", "130_5709", "Bacteroidetes", " Bacteroidia", " Bacteroidales", "Bacteroidaceae", "Bacteroides", "Bacteroides caccae" ] 
} 
},
{
 "id": "10770",
"metadata": {
 "taxonomy": [ "10770", "120_1538", "Bacteroidetes", " Bacteroidia", " Bacteroidales", "Bacteroidaceae", "Bacteroides", "Bacteroides caccae" ] 
} 
},
{
 "id": "10771",
"metadata": {
 "taxonomy": [ "10771", "16_1646", "Bacteroidetes", " Bacteroidia", " Bacteroidales", "Bacteroidaceae", "Bacteroides", "Bacteroides caccae" ] 
} 
},
{
 "id": "10781",
"metadata": {
 "taxonomy": [ "10781", "105_3817", "Bacteroidetes", " Bacteroidia", " Bacteroidales", "Bacteroidaceae", "Bacteroides", "Bacteroides finegoldii" ] 
} 
},
{
 "id": "10787",
"metadata": {
 "taxonomy": [ "10787", "9_4704", "Bacteroidetes", " Bacteroidia", " Bacteroidales", "Bacteroidaceae", "Bacteroides", "Bacteroides faecis" ] 
} 
},
{
 "id": "10791",
"metadata": {
 "taxonomy": [ "10791", "105_7099", "Bacteroidetes", " Bacteroidia", " Bacteroidales", "Bacteroidaceae", "Bacteroides", "Bacteroides massiliensis" ] 
} 
},
{
 "id": "10808",
"metadata": {
 "taxonomy": [ "10808", "107_4633", "Bacteroidetes", " Bacteroidia", " Bacteroidales", "Bacteroidaceae", "Bacteroides", "Bacteroides massiliensis" ] 
} 
},
{
 "id": "10819",
"metadata": {
 "taxonomy": [ "10819", "94_4309", "Bacteroidetes", " Bacteroidia", " Bacteroidales", "Bacteroidaceae", "Bacteroides", "Bacteroides ovatus" ] 
} 
},
{
 "id": "10825",
"metadata": {
 "taxonomy": [ "10825", "120_1671", "Bacteroidetes", " Bacteroidia", " Bacteroidales", "Bacteroidaceae", "Bacteroides", "Bacteroides uniformis" ] 
} 
},
{
 "id": "10836",
"metadata": {
 "taxonomy": [ "10836", "110_5334", "Bacteroidetes", " Bacteroidia", " Bacteroidales", "Bacteroidaceae", "Bacteroides", "Bacteroides eggerthii" ] 
} 
},
{
 "id": "10837",
"metadata": {
 "taxonomy": [ "10837", "131_7799", "Bacteroidetes", " Bacteroidia", " Bacteroidales", "Bacteroidaceae", "Bacteroides", "Bacteroides eggerthii" ] 
} 
},
{
 "id": "10841",
"metadata": {
 "taxonomy": [ "10841", "120_1159", "Bacteroidetes", " Bacteroidia", " Bacteroidales", "Bacteroidaceae", "Bacteroides", "Bacteroides eggerthii" ] 
} 
},
{
 "id": "10845",
"metadata": {
 "taxonomy": [ "10845", "131_9460", "Bacteroidetes", " Bacteroidia", " Bacteroidales", "Bacteroidaceae", "Bacteroides", "Bacteroides finegoldii" ] 
} 
},
{
 "id": "10846",
"metadata": {
 "taxonomy": [ "10846", "20_2270", "Bacteroidetes", " Bacteroidia", " Bacteroidales", "Bacteroidaceae", "Bacteroides", "Bacteroides intestinalis" ] 
} 
},
{
 "id": "10853",
"metadata": {
 "taxonomy": [ "10853", "108_7187", "Bacteroidetes", " Bacteroidia", " Bacteroidales", "Bacteroidaceae", "Bacteroides", "Bacteroides finegoldii" ] 
} 
},
{
 "id": "10854",
"metadata": {
 "taxonomy": [ "10854", "63_1225", "Bacteroidetes", " Bacteroidia", " Bacteroidales", "Bacteroidaceae", "Bacteroides", "Bacteroides finegoldii" ] 
} 
},
{
 "id": "10855",
"metadata": {
 "taxonomy": [ "10855", "108_3125", "Bacteroidetes", " Bacteroidia", " Bacteroidales", "Prevotellaceae", "Prevotella", "Prevotella copri" ] 
} 
},
{
 "id": "10858",
"metadata": {
 "taxonomy": [ "10858", "130_7068", "Bacteroidetes", " Bacteroidia", " Bacteroidales", "Bacteroidaceae", "Bacteroides", "Bacteroides thetaiotaomicron" ] 
} 
},
{
 "id": "10860",
"metadata": {
 "taxonomy": [ "10860", "91_5076", "Bacteroidetes", " Bacteroidia", " Bacteroidales", "Bacteroidaceae", "Bacteroides", "Bacteroides ovatus" ] 
} 
},
{
 "id": "10863",
"metadata": {
 "taxonomy": [ "10863", "68_1351", "Bacteroidetes", " Bacteroidia", " Bacteroidales", "Bacteroidaceae", "Bacteroides", "Bacteroides ovatus" ] 
} 
},
{
 "id": "10873",
"metadata": {
 "taxonomy": [ "10873", "91_10141", "Bacteroidetes", " Bacteroidia", " Bacteroidales", "Bacteroidaceae", "Bacteroides", "Bacteroides finegoldii" ] 
} 
},
{
 "id": "10883",
"metadata": {
 "taxonomy": [ "10883", "102_1708", "Bacteroidetes", " Bacteroidia", " Bacteroidales", "Bacteroidaceae", "Bacteroides", "Bacteroides finegoldii" ] 
} 
},
{
 "id": "10889",
"metadata": {
 "taxonomy": [ "10889", "101_4694", "Bacteroidetes", " Bacteroidia", " Bacteroidales", "Bacteroidaceae", "Bacteroides", "Bacteroides thetaiotaomicron" ] 
} 
},
{
 "id": "10896",
"metadata": {
 "taxonomy": [ "10896", "90_9941", "Bacteroidetes", " Bacteroidia", " Bacteroidales", "Bacteroidaceae", "Bacteroides", "Bacteroides finegoldii" ] 
} 
},
{
 "id": "10918",
"metadata": {
 "taxonomy": [ "10918", "2_2598", "Bacteroidetes", " Bacteroidia", " Bacteroidales", "Bacteroidaceae", "Bacteroides", "Bacteroides finegoldii" ] 
} 
},
{
 "id": "10921",
"metadata": {
 "taxonomy": [ "10921", "130_7131", "Bacteroidetes", " Bacteroidia", " Bacteroidales", "Bacteroidaceae", "Bacteroides", "Bacteroides finegoldii" ] 
} 
},
{
 "id": "10925",
"metadata": {
 "taxonomy": [ "10925", "18_7523", "Bacteroidetes", " Bacteroidia", " Bacteroidales", "Bacteroidaceae", "Bacteroides", "Bacteroides uniformis" ] 
} 
},
{
 "id": "10927",
"metadata": {
 "taxonomy": [ "10927", "50_3144", "Bacteroidetes", " Bacteroidia", " Bacteroidales", "Bacteroidaceae", "Bacteroides", "Bacteroides thetaiotaomicron" ] 
} 
},
{
 "id": "10943",
"metadata": {
 "taxonomy": [ "10943", "105_3449", "Bacteroidetes", " Bacteroidia", " Bacteroidales", "Bacteroidaceae", "Bacteroides", "Bacteroides sp." ] 
} 
},
{
 "id": "10944",
"metadata": {
 "taxonomy": [ "10944", "79_8290", "Bacteroidetes", " Bacteroidia", " Bacteroidales", "Bacteroidaceae", "Bacteroides", "Bacteroides finegoldii" ] 
} 
},
{
 "id": "10945",
"metadata": {
 "taxonomy": [ "10945", "37_3820", "Bacteroidetes", " Bacteroidia", " Bacteroidales", "Bacteroidaceae", "Bacteroides", "Bacteroides sp." ] 
} 
},
{
 "id": "10956",
"metadata": {
 "taxonomy": [ "10956", "100_8921", "Bacteroidetes", " Bacteroidia", " Bacteroidales", "Bacteroidaceae", "Bacteroides", "Bacteroides sp." ] 
} 
},
{
 "id": "10958",
"metadata": {
 "taxonomy": [ "10958", "68_6057", "Bacteroidetes", " Bacteroidia", " Bacteroidales", "Bacteroidaceae", "Bacteroides", "Bacteroides sp." ] 
} 
},
{
 "id": "10963",
"metadata": {
 "taxonomy": [ "10963", "105_4609", "Bacteroidetes", " Bacteroidia", " Bacteroidales", "Bacteroidaceae", "Bacteroides", "Bacteroides caccae" ] 
} 
},
{
 "id": "10990",
"metadata": {
 "taxonomy": [ "10990", "79_3101", "Bacteroidetes", " Bacteroidia", " Bacteroidales", "Bacteroidaceae", "Bacteroides", "Bacteroides sp." ] 
} 
},
{
 "id": "10991",
"metadata": {
 "taxonomy": [ "10991", "91_4347", "Bacteroidetes", " Bacteroidia", " Bacteroidales", "Bacteroidaceae", "Bacteroides", "Bacteroides finegoldii" ] 
} 
},
{
 "id": "10995",
"metadata": {
 "taxonomy": [ "10995", "49_3943", "Bacteroidetes", " Bacteroidia", " Bacteroidales", "Bacteroidaceae", "Bacteroides", "Bacteroides finegoldii" ] 
} 
},
{
 "id": "10996",
"metadata": {
 "taxonomy": [ "10996", "4_2141", "Bacteroidetes", " Bacteroidia", " Bacteroidales", "Prevotellaceae", "Prevotella", "Prevotella copri" ] 
} 
},
{
 "id": "11016",
"metadata": {
 "taxonomy": [ "11016", "100_7397", "Bacteroidetes", " Bacteroidia", " Bacteroidales", "Porphyromonadaceae", "Parabacteroides", "Parabacteroides distasonis" ] 
} 
},
{
 "id": "11038",
"metadata": {
 "taxonomy": [ "11038", "102_3108", "Bacteroidetes", " Bacteroidia", " Bacteroidales", "Bacteroidaceae", "Bacteroides", "Bacteroides ovatus" ] 
} 
},
{
 "id": "11052",
"metadata": {
 "taxonomy": [ "11052", "14_2328", "Bacteroidetes", " Bacteroidia", " Bacteroidales", "Bacteroidaceae", "Bacteroides", "Bacteroides ovatus" ] 
} 
},
{
 "id": "11057",
"metadata": {
 "taxonomy": [ "11057", "75_1697", "Bacteroidetes", " Bacteroidia", " Bacteroidales", "Bacteroidaceae", "Bacteroides", "Bacteroides eggerthii" ] 
} 
},
{
 "id": "11060",
"metadata": {
 "taxonomy": [ "11060", "112_2827", "Bacteroidetes", " Bacteroidia", " Bacteroidales", "Bacteroidaceae", "Bacteroides", "Bacteroides caccae" ] 
} 
},
{
 "id": "11064",
"metadata": {
 "taxonomy": [ "11064", "79_8182", "Bacteroidetes", " Bacteroidia", " Bacteroidales", "Bacteroidaceae", "Bacteroides", "Bacteroides ovatus" ] 
} 
},
{
 "id": "11066",
"metadata": {
 "taxonomy": [ "11066", "91_624", "Bacteroidetes", " Bacteroidia", " Bacteroidales", "Bacteroidaceae", "Bacteroides", "Bacteroides thetaiotaomicron" ] 
} 
},
{
 "id": "11082",
"metadata": {
 "taxonomy": [ "11082", "112_3930", "Bacteroidetes", " Bacteroidia", " Bacteroidales", "Prevotellaceae", "Prevotella", "Prevotella copri" ] 
} 
},
{
 "id": "11083",
"metadata": {
 "taxonomy": [ "11083", "69_1581", "Bacteroidetes", " Bacteroidia", " Bacteroidales", "Prevotellaceae", "Prevotella", "Prevotella copri" ] 
} 
},
{
 "id": "11085",
"metadata": {
 "taxonomy": [ "11085", "9_6203", "Bacteroidetes", " Bacteroidia", " Bacteroidales", "Prevotellaceae", "Prevotella", "Prevotella copri" ] 
} 
},
{
 "id": "11086",
"metadata": {
 "taxonomy": [ "11086", "107_4436", "Bacteroidetes", " Bacteroidia", " Bacteroidales", "Prevotellaceae", "Prevotella", "Prevotella copri" ] 
} 
},
{
 "id": "11087",
"metadata": {
 "taxonomy": [ "11087", "123_6518", "Bacteroidetes", " Bacteroidia", " Bacteroidales", "Prevotellaceae", "Prevotella", "Prevotella copri" ] 
} 
},
{
 "id": "11091",
"metadata": {
 "taxonomy": [ "11091", "60_6187", "Bacteroidetes", " Bacteroidia", " Bacteroidales", "Bacteroidaceae", "Bacteroides", "Bacteroides vulgatus" ] 
} 
},
{
 "id": "11096",
"metadata": {
 "taxonomy": [ "11096", "91_11066", "Bacteroidetes", " Bacteroidia", " Bacteroidales", "Bacteroidaceae", "Bacteroides", "Bacteroides ovatus" ] 
} 
},
{
 "id": "11103",
"metadata": {
 "taxonomy": [ "11103", "120_2321", "Bacteroidetes", " Bacteroidia", " Bacteroidales", "Bacteroidaceae", "Bacteroides", "Bacteroides uniformis" ] 
} 
},
{
 "id": "11104",
"metadata": {
 "taxonomy": [ "11104", "123_7833", "Bacteroidetes", " Bacteroidia", " Bacteroidales", "Prevotellaceae", "Prevotella", "Prevotella copri" ] 
} 
},
{
 "id": "11115",
"metadata": {
 "taxonomy": [ "11115", "30_4599", "Bacteroidetes", " Bacteroidia", " Bacteroidales", "Bacteroidaceae", "Bacteroides", "Bacteroides uniformis" ] 
} 
},
{
 "id": "11128",
"metadata": {
 "taxonomy": [ "11128", "123_7622", "Bacteroidetes", " Bacteroidia", " Bacteroidales", "Prevotellaceae", "Prevotella", "Prevotella copri" ] 
} 
},
{
 "id": "11129",
"metadata": {
 "taxonomy": [ "11129", "15_1599", "Bacteroidetes", " Bacteroidia", " Bacteroidales", "Prevotellaceae", "Prevotella", "Prevotella copri" ] 
} 
},
{
 "id": "11132",
"metadata": {
 "taxonomy": [ "11132", "123_3659", "Bacteroidetes", " Bacteroidia", " Bacteroidales", "Prevotellaceae", "Prevotella", "Prevotella copri" ] 
} 
},
{
 "id": "11149",
"metadata": {
 "taxonomy": [ "11149", "31_6722", "Bacteroidetes", " Bacteroidia", " Bacteroidales", "Prevotellaceae", "Prevotella", "Prevotella denticola" ] 
} 
},
{
 "id": "11151",
"metadata": {
 "taxonomy": [ "11151", "54_1156", "Bacteroidetes", " Bacteroidia", " Bacteroidales", "Prevotellaceae", "Prevotella", "Prevotella copri" ] 
} 
},
{
 "id": "11159",
"metadata": {
 "taxonomy": [ "11159", "81_1648", "Bacteroidetes", " Bacteroidia", " Bacteroidales", "Prevotellaceae", "Prevotella", "Prevotella copri" ] 
} 
},
{
 "id": "11165",
"metadata": {
 "taxonomy": [ "11165", "81_3431", "Bacteroidetes", " Bacteroidia", " Bacteroidales", "Prevotellaceae", "Prevotella", "Prevotella sp." ] 
} 
},
{
 "id": "11173",
"metadata": {
 "taxonomy": [ "11173", "81_6791", "Bacteroidetes", " Bacteroidia", " Bacteroidales", "Prevotellaceae", "Prevotella", "Prevotella sp." ] 
} 
},
{
 "id": "11174",
"metadata": {
 "taxonomy": [ "11174", "62_3151", "Bacteroidetes", " Bacteroidia", " Bacteroidales", "Prevotellaceae", "Prevotella", "Prevotella sp." ] 
} 
},
{
 "id": "11180",
"metadata": {
 "taxonomy": [ "11180", "62_1371", "Bacteroidetes", " Bacteroidia", " Bacteroidales", "Prevotellaceae", "Prevotella", "Prevotella sp." ] 
} 
},
{
 "id": "11189",
"metadata": {
 "taxonomy": [ "11189", "1_1739", "Bacteroidetes", " Bacteroidia", " Bacteroidales", "Prevotellaceae", "Prevotella", "Prevotella ruminicola" ] 
} 
},
{
 "id": "11190",
"metadata": {
 "taxonomy": [ "11190", "71_8902", "Bacteroidetes", " Bacteroidia", " Bacteroidales", "Prevotellaceae", "Prevotella", "Prevotella copri" ] 
} 
},
{
 "id": "11191",
"metadata": {
 "taxonomy": [ "11191", "54_7187", "Bacteroidetes", " Bacteroidia", " Bacteroidales", "Prevotellaceae", "Prevotella", "Prevotella copri" ] 
} 
},
{
 "id": "11193",
"metadata": {
 "taxonomy": [ "11193", "37_6178", "Bacteroidetes", " Bacteroidia", " Bacteroidales", "Prevotellaceae", "Prevotella", "Prevotella ruminicola" ] 
} 
},
{
 "id": "11202",
"metadata": {
 "taxonomy": [ "11202", "49_4676", "Firmicutes", " Negativicutes", " Selenomonadales", "Veillonellaceae", "Dialister", "Dialister invisus" ] 
} 
},
{
 "id": "11208",
"metadata": {
 "taxonomy": [ "11208", "129_2674", "Bacteroidetes", " Bacteroidia", " Bacteroidales", "Prevotellaceae", "Prevotella", "Prevotella copri" ] 
} 
},
{
 "id": "11213",
"metadata": {
 "taxonomy": [ "11213", "108_3212", "Bacteroidetes", " Bacteroidia", " Bacteroidales", "Prevotellaceae", "Prevotella", "Prevotella copri" ] 
} 
},
{
 "id": "11224",
"metadata": {
 "taxonomy": [ "11224", "23_4163", "Bacteroidetes", " Bacteroidia", " Bacteroidales", "Prevotellaceae", "Prevotella", "Prevotella copri" ] 
} 
},
{
 "id": "11226",
"metadata": {
 "taxonomy": [ "11226", "43_4091", "Bacteroidetes", " Bacteroidia", " Bacteroidales", "Prevotellaceae", "Prevotella", "Prevotella copri" ] 
} 
},
{
 "id": "11228",
"metadata": {
 "taxonomy": [ "11228", "21_2934", "Bacteroidetes", " Bacteroidia", " Bacteroidales", "Prevotellaceae", "Prevotella", "Prevotella copri" ] 
} 
},
{
 "id": "11229",
"metadata": {
 "taxonomy": [ "11229", "54_7338", "Bacteroidetes", " Bacteroidia", " Bacteroidales", "Prevotellaceae", "Prevotella", "Prevotella copri" ] 
} 
},
{
 "id": "11232",
"metadata": {
 "taxonomy": [ "11232", "121_5689", "Bacteroidetes", " Bacteroidia", " Bacteroidales", "Prevotellaceae", "Prevotella", "Prevotella copri" ] 
} 
},
{
 "id": "11234",
"metadata": {
 "taxonomy": [ "11234", "54_7010", "Bacteroidetes", " Bacteroidia", " Bacteroidales", "Prevotellaceae", "Prevotella", "Prevotella copri" ] 
} 
},
{
 "id": "11235",
"metadata": {
 "taxonomy": [ "11235", "125_6633", "Bacteroidetes", " Bacteroidia", " Bacteroidales", "Prevotellaceae", "Prevotella", "Prevotella copri" ] 
} 
},
{
 "id": "11240",
"metadata": {
 "taxonomy": [ "11240", "104_1593", "Bacteroidetes", " Bacteroidia", " Bacteroidales", "Prevotellaceae", "Prevotella", "Prevotella copri" ] 
} 
},
{
 "id": "11247",
"metadata": {
 "taxonomy": [ "11247", "112_1294", "Bacteroidetes", " Bacteroidia", " Bacteroidales", "Prevotellaceae", "Prevotella", "Prevotella copri" ] 
} 
},
{
 "id": "11248",
"metadata": {
 "taxonomy": [ "11248", "15_5412", "Bacteroidetes", " Bacteroidia", " Bacteroidales", "Bacteroidaceae", "Bacteroides", "Bacteroides ovatus" ] 
} 
},
{
 "id": "11255",
"metadata": {
 "taxonomy": [ "11255", "23_1999", "Bacteroidetes", " Bacteroidia", " Bacteroidales", "Prevotellaceae", "Prevotella", "Prevotella copri" ] 
} 
},
{
 "id": "11259",
"metadata": {
 "taxonomy": [ "11259", "123_3988", "Bacteroidetes", " Bacteroidia", " Bacteroidales", "Porphyromonadaceae", "Barnesiella", "Barnsiella intestinihominis" ] 
} 
},
{
 "id": "11263",
"metadata": {
 "taxonomy": [ "11263", "25_2740", "Bacteroidetes", " Bacteroidia", " Bacteroidales", "Prevotellaceae", "Prevotella", "Prevotella copri" ] 
} 
},
{
 "id": "11269",
"metadata": {
 "taxonomy": [ "11269", "81_1650", "Bacteroidetes", " Bacteroidia", " Bacteroidales", "Prevotellaceae", "Prevotella", "Prevotella copri" ] 
} 
},
{
 "id": "11275",
"metadata": {
 "taxonomy": [ "11275", "70_2232", "Bacteroidetes", " Bacteroidia", " Bacteroidales", "Bacteroidaceae", "Bacteroides", "Bacteroides ovatus" ] 
} 
},
{
 "id": "11279",
"metadata": {
 "taxonomy": [ "11279", "81_3241", "Bacteroidetes", " Bacteroidia", " Bacteroidales", "Prevotellaceae", "Prevotella", "Prevotella copri" ] 
} 
},
{
 "id": "11283",
"metadata": {
 "taxonomy": [ "11283", "81_3019", "Bacteroidetes", " Bacteroidia", " Bacteroidales", "Prevotellaceae", "Prevotella", "Prevotella copri" ] 
} 
},
{
 "id": "11285",
"metadata": {
 "taxonomy": [ "11285", "81_3149", "Bacteroidetes", " Bacteroidia", " Bacteroidales", "Prevotellaceae", "Prevotella", "Prevotella copri" ] 
} 
},
{
 "id": "11287",
"metadata": {
 "taxonomy": [ "11287", "112_921", "Bacteroidetes", " Bacteroidia", " Bacteroidales", "Prevotellaceae", "Prevotella", "Prevotella copri" ] 
} 
},
{
 "id": "11291",
"metadata": {
 "taxonomy": [ "11291", "104_770", "Bacteroidetes", " Bacteroidia", " Bacteroidales", "Prevotellaceae", "Prevotella", "Prevotella copri" ] 
} 
},
{
 "id": "11295",
"metadata": {
 "taxonomy": [ "11295", "21_93", "Bacteroidetes", " Bacteroidia", " Bacteroidales", "Prevotellaceae", "Prevotella", "Prevotella copri" ] 
} 
},
{
 "id": "11299",
"metadata": {
 "taxonomy": [ "11299", "123_7713", "Bacteroidetes", " Bacteroidia", " Bacteroidales", "Prevotellaceae", "Prevotella", "Prevotella copri" ] 
} 
},
{
 "id": "11305",
"metadata": {
 "taxonomy": [ "11305", "121_6709", "Bacteroidetes", " Bacteroidia", " Bacteroidales", "Prevotellaceae", "Prevotella", "Prevotella copri" ] 
} 
},
{
 "id": "11306",
"metadata": {
 "taxonomy": [ "11306", "112_2284", "Bacteroidetes", " Bacteroidia", " Bacteroidales", "Prevotellaceae", "Prevotella", "Prevotella copri" ] 
} 
},
{
 "id": "11313",
"metadata": {
 "taxonomy": [ "11313", "1_3221", "Bacteroidetes", " Bacteroidia", " Bacteroidales", "Prevotellaceae", "Prevotella", "Prevotella copri" ] 
} 
},
{
 "id": "11316",
"metadata": {
 "taxonomy": [ "11316", "112_1582", "Bacteroidetes", " Bacteroidia", " Bacteroidales", "Prevotellaceae", "Prevotella", "Prevotella copri" ] 
} 
},
{
 "id": "11318",
"metadata": {
 "taxonomy": [ "11318", "123_3963", "Bacteroidetes", " Bacteroidia", " Bacteroidales", "Prevotellaceae", "Prevotella", "Prevotella copri" ] 
} 
},
{
 "id": "11324",
"metadata": {
 "taxonomy": [ "11324", "8_2765", "Bacteroidetes", " Bacteroidia", " Bacteroidales", "Prevotellaceae", "Prevotella", "Prevotella copri" ] 
} 
},
{
 "id": "11325",
"metadata": {
 "taxonomy": [ "11325", "81_2925", "Bacteroidetes", " Bacteroidia", " Bacteroidales", "Prevotellaceae", "Prevotella", "Prevotella copri" ] 
} 
},
{
 "id": "11327",
"metadata": {
 "taxonomy": [ "11327", "121_2909", "Bacteroidetes", " Bacteroidia", " Bacteroidales", "Prevotellaceae", "Prevotella", "Prevotella copri" ] 
} 
},
{
 "id": "11331",
"metadata": {
 "taxonomy": [ "11331", "104_1451", "Bacteroidetes", " Bacteroidia", " Bacteroidales", "Prevotellaceae", "Prevotella", "Prevotella copri" ] 
} 
},
{
 "id": "11335",
"metadata": {
 "taxonomy": [ "11335", "121_6546", "Bacteroidetes", " Bacteroidia", " Bacteroidales", "Prevotellaceae", "Prevotella", "Prevotella copri" ] 
} 
},
{
 "id": "11340",
"metadata": {
 "taxonomy": [ "11340", "48_5017", "Bacteroidetes", " Bacteroidia", " Bacteroidales", "Prevotellaceae", "Prevotella", "Prevotella copri" ] 
} 
},
{
 "id": "11345",
"metadata": {
 "taxonomy": [ "11345", "48_3129", "Bacteroidetes", " Bacteroidia", " Bacteroidales", "Prevotellaceae", "Prevotella", "Prevotella copri" ] 
} 
},
{
 "id": "11346",
"metadata": {
 "taxonomy": [ "11346", "48_6340", "Bacteroidetes", " Bacteroidia", " Bacteroidales", "Prevotellaceae", "Prevotella", "Prevotella copri" ] 
} 
},
{
 "id": "11348",
"metadata": {
 "taxonomy": [ "11348", "48_2162", "Bacteroidetes", " Bacteroidia", " Bacteroidales", "Prevotellaceae", "Prevotella", "Prevotella copri" ] 
} 
},
{
 "id": "11349",
"metadata": {
 "taxonomy": [ "11349", "112_3022", "Bacteroidetes", " Bacteroidia", " Bacteroidales", "Prevotellaceae", "Prevotella", "Prevotella copri" ] 
} 
},
{
 "id": "11352",
"metadata": {
 "taxonomy": [ "11352", "121_5484", "Bacteroidetes", " Bacteroidia", " Bacteroidales", "Prevotellaceae", "Prevotella", "Prevotella ruminicola" ] 
} 
},
{
 "id": "11362",
"metadata": {
 "taxonomy": [ "11362", "89_4300", "Bacteroidetes", " Bacteroidia", " Bacteroidales", "Prevotellaceae", "Paraprevotella", "Paraprevotella clara" ] 
} 
},
{
 "id": "11380",
"metadata": {
 "taxonomy": [ "11380", "107_1740", "Bacteroidetes", " Bacteroidia", " Bacteroidales", "Prevotellaceae", "Prevotella", "Prevotella copri" ] 
} 
},
{
 "id": "11390",
"metadata": {
 "taxonomy": [ "11390", "62_2875", "Bacteroidetes", " Bacteroidia", " Bacteroidales", "Prevotellaceae", "Paraprevotella", "Paraprevotella clara" ] 
} 
},
{
 "id": "11394",
"metadata": {
 "taxonomy": [ "11394", "5_654", "Firmicutes", " Clostridia", " Clostridiales", "Peptococcaceae", "Peptococcus", "Peptococcus sp." ] 
} 
},
{
 "id": "11480",
"metadata": {
 "taxonomy": [ "11480", "67_3476", "Bacteroidetes", " Bacteroidia", " Bacteroidales", "Porphyromonadaceae", "Barnesiella", "Barnesiella intestinihominis" ] 
} 
},
{
 "id": "11498",
"metadata": {
 "taxonomy": [ "11498", "99_2901", "Bacteroidetes", " Bacteroidia", " Bacteroidales", "Bacteroidaceae", "Bacteroides", "Bacteroides uniformis" ] 
} 
},
{
 "id": "11515",
"metadata": {
 "taxonomy": [ "11515", "45_1338", "Firmicutes", " Clostridia", " Clostridiales", "Lachnospiraceae", "Lachnospiraceae incertae sedis", "Lachnospiraceae incertae sedis" ] 
} 
},
{
 "id": "11526",
"metadata": {
 "taxonomy": [ "11526", "66_3813", "Firmicutes", " Clostridia", " Clostridiales", "Lactobacillaceae", "Lactobacillus", "Lactobacillus ruminis" ] 
} 
},
{
 "id": "11617",
"metadata": {
 "taxonomy": [ "11617", "130_7074", "Firmicutes", " Negativicutes", " Selenomonadales", "Veillonellaceae", "Dialister", "Dialister invisus" ] 
} 
},
{
 "id": "11619",
"metadata": {
 "taxonomy": [ "11619", "63_1663", "Bacteroidetes", " Bacteroidia", " Bacteroidales", "Rikenellaceae", "Alistipes", "Alistipes sp." ] 
} 
},
{
 "id": "11629",
"metadata": {
 "taxonomy": [ "11629", "106_4315", "Firmicutes", " Negativicutes", " Selenomonadales", "Acidaminococcaceae", "Acidaminococcus", "Acidaminococcus intestini" ] 
} 
},
{
 "id": "11755",
"metadata": {
 "taxonomy": [ "11755", "55_5647", "Bacteroidetes", " Bacteroidia", " Bacteroidales", "Bacteroidaceae", "Bacteroides", "Bacteroides uniformis" ] 
} 
},
{
 "id": "11790",
"metadata": {
 "taxonomy": [ "11790", "37_3713", "Firmicutes", " Negativicutes", " Selenomonadales", "Veillonellaceae", "Dialister", "Dialister invisus" ] 
} 
},
{
 "id": "11801",
"metadata": {
 "taxonomy": [ "11801", "121_6023", "Firmicutes", " Negativicutes", " Selenomonadales", "Veillonellaceae", "Mitsuokella", "Mitsuokella" ] 
} 
},
{
 "id": "11845",
"metadata": {
 "taxonomy": [ "11845", "48_6408", "Firmicutes", " Negativicutes", " Selenomonadales", "Veillonellaceae", "Dialister", "Dialister invisus" ] 
} 
},
{
 "id": "11865",
"metadata": {
 "taxonomy": [ "11865", "17_2495", "Firmicutes", " Clostridia", " Clostridiales", "Ruminococcaceae", "Faecalibacterium", "Faecalibacterium prausnitzii" ] 
} 
},
{
 "id": "11868",
"metadata": {
 "taxonomy": [ "11868", "55_4339", "Firmicutes", " Clostridia", " Clostridiales", "Ruminococcaceae", "Faecalibacterium", "Faecalibacterium prausnitzii" ] 
} 
},
{
 "id": "11919",
"metadata": {
 "taxonomy": [ "11919", "16_1718", "Actinobacteria", " Coriobacteriia", " Coriobacteriales", "Coriobacteriaceae", "Collinsella", "Collinsella aerofaciens " ] 
} 
},
{
 "id": "11920",
"metadata": {
 "taxonomy": [ "11920", "16_5696", "Actinobacteria", " Coriobacteriia", " Coriobacteriales", "Coriobacteriaceae", "Collinsella", "Collinsella aerofaciens " ] 
} 
},
{
 "id": "11929",
"metadata": {
 "taxonomy": [ "11929", "2_5799", "Firmicutes", " Clostridia", " Clostridiales", "Lachnospiraceae", "Blautia", "Blautia" ] 
} 
},
{
 "id": "11971",
"metadata": {
 "taxonomy": [ "11971", "130_321", "Firmicutes", " Negativicutes", " Selenomonadales", "Veillonellaceae", "Dialister", "Dialister invisus" ] 
} 
},
{
 "id": "12018",
"metadata": {
 "taxonomy": [ "12018", "47_11916", "Firmicutes", " Clostridia", " Clostridiales", "Peptococcaceae", "Peptococcus", "Peptococcus sp." ] 
} 
},
{
 "id": "12053",
"metadata": {
 "taxonomy": [ "12053", "114_7375", "Bacteroidetes", " Bacteroidia", " Bacteroidales", "Prevotellaceae", "Prevotella", "Prevotella copri" ] 
} 
},
{
 "id": "12072",
"metadata": {
 "taxonomy": [ "12072", "124_3277", "Bacteroidetes", " Bacteroidia", " Bacteroidales", "Porphyromonadaceae", "Parabacteroides", "Parabacteroides merdae" ] 
} 
},
{
 "id": "12075",
"metadata": {
 "taxonomy": [ "12075", "115_2108", "Bacteroidetes", " Bacteroidia", " Bacteroidales", "Prevotellaceae", "Prevotella", "Prevotella copri" ] 
} 
},
{
 "id": "12080",
"metadata": {
 "taxonomy": [ "12080", "115_1081", "Bacteroidetes", " Bacteroidia", " Bacteroidales", "Porphyromonadaceae", "Parabacteroides", "Parabacteroides merdae" ] 
} 
},
{
 "id": "12085",
"metadata": {
 "taxonomy": [ "12085", "4_3989", "Bacteroidetes", " Bacteroidia", " Bacteroidales", "Porphyromonadaceae", "Parabacteroides", "Parabacteroides merdae" ] 
} 
},
{
 "id": "12099",
"metadata": {
 "taxonomy": [ "12099", "121_3149", "Bacteroidetes", " Bacteroidia", " Bacteroidales", "Porphyromonadaceae", "Parabacteroides", "Parabacteroides merdae" ] 
} 
},
{
 "id": "12107",
"metadata": {
 "taxonomy": [ "12107", "80_4988", "Bacteroidetes", " Bacteroidia", " Bacteroidales", "Prevotellaceae", "Prevotella", "Prevotella copri" ] 
} 
},
{
 "id": "12108",
"metadata": {
 "taxonomy": [ "12108", "70_4660", "Bacteroidetes", " Bacteroidia", " Bacteroidales", "Bacteroidaceae", "Bacteroides", "Bacteroides thetaiotaomicron" ] 
} 
},
{
 "id": "12109",
"metadata": {
 "taxonomy": [ "12109", "10_6462", "Bacteroidetes", " Bacteroidia", " Bacteroidales", "Bacteroidaceae", "Bacteroides", "Bacteroides uniformis" ] 
} 
},
{
 "id": "12110",
"metadata": {
 "taxonomy": [ "12110", "43_1664", "Bacteroidetes", " Bacteroidia", " Bacteroidales", "Prevotellaceae", "Prevotella", "Prevotella copri" ] 
} 
},
{
 "id": "12112",
"metadata": {
 "taxonomy": [ "12112", "27_2021", "Bacteroidetes", " Bacteroidia", " Bacteroidales", "Porphyromonadaceae", "Parabacteroides", "Parabacteroides merdae" ] 
} 
},
{
 "id": "12122",
"metadata": {
 "taxonomy": [ "12122", "58_7268", "Bacteroidetes", " Bacteroidia", " Bacteroidales", "Bacteroidaceae", "Bacteroides", "Bacteroides ovatus" ] 
} 
},
{
 "id": "12125",
"metadata": {
 "taxonomy": [ "12125", "58_8045", "Bacteroidetes", " Bacteroidia", " Bacteroidales", "Bacteroidaceae", "Bacteroides", "Bacteroides ovatus" ] 
} 
},
{
 "id": "12128",
"metadata": {
 "taxonomy": [ "12128", "58_871", "Bacteroidetes", " Bacteroidia", " Bacteroidales", "Bacteroidaceae", "Bacteroides", "Bacteroides plebeius" ] 
} 
},
{
 "id": "12146",
"metadata": {
 "taxonomy": [ "12146", "91_5307", "Bacteroidetes", " Bacteroidia", " Bacteroidales", "Bacteroidaceae", "Bacteroides", "Bacteroides cellulosilyticus" ] 
} 
},
{
 "id": "12153",
"metadata": {
 "taxonomy": [ "12153", "88_4731", "Bacteroidetes", " Bacteroidia", " Bacteroidales", "Bacteroidaceae", "Bacteroides", "Bacteroides uniformis" ] 
} 
},
{
 "id": "12185",
"metadata": {
 "taxonomy": [ "12185", "100_5251", "Bacteroidetes", " Bacteroidia", " Bacteroidales", "Bacteroidaceae", "Bacteroides", "Bacteroides ovatus" ] 
} 
},
{
 "id": "12202",
"metadata": {
 "taxonomy": [ "12202", "131_9651", "Bacteroidetes", " Bacteroidia", " Bacteroidales", "Bacteroidaceae", "Bacteroides", "Bacteroides ovatus" ] 
} 
},
{
 "id": "12204",
"metadata": {
 "taxonomy": [ "12204", "131_9588", "Bacteroidetes", " Bacteroidia", " Bacteroidales", "Bacteroidaceae", "Bacteroides", "Bacteroides uniformis" ] 
} 
},
{
 "id": "12206",
"metadata": {
 "taxonomy": [ "12206", "77_6974", "Bacteroidetes", " Bacteroidia", " Bacteroidales", "Prevotellaceae", "Paraprevotella", "Paraprevotella clara" ] 
} 
},
{
 "id": "12207",
"metadata": {
 "taxonomy": [ "12207", "77_7951", "Bacteroidetes", " Bacteroidia", " Bacteroidales", "Prevotellaceae", "Paraprevotella", "Paraprevotella clara" ] 
} 
},
{
 "id": "12231",
"metadata": {
 "taxonomy": [ "12231", "91_10738", "Bacteroidetes", " Bacteroidia", " Bacteroidales", "Bacteroidaceae", "Bacteroides", "Bacteroides ovatus" ] 
} 
},
{
 "id": "12232",
"metadata": {
 "taxonomy": [ "12232", "68_5318", "Bacteroidetes", " Bacteroidia", " Bacteroidales", "Bacteroidaceae", "Bacteroides", "Bacteroides ovatus" ] 
} 
},
{
 "id": "12234",
"metadata": {
 "taxonomy": [ "12234", "91_5632", "Bacteroidetes", " Bacteroidia", " Bacteroidales", "Bacteroidaceae", "Bacteroides", "Bacteroides ovatus" ] 
} 
},
{
 "id": "12241",
"metadata": {
 "taxonomy": [ "12241", "91_10406", "Bacteroidetes", " Bacteroidia", " Bacteroidales", "Bacteroidaceae", "Bacteroides", "Bacteroides ovatus" ] 
} 
},
{
 "id": "12242",
"metadata": {
 "taxonomy": [ "12242", "79_8175", "Bacteroidetes", " Bacteroidia", " Bacteroidales", "Bacteroidaceae", "Bacteroides", "Bacteroides thetaiotaomicron" ] 
} 
},
{
 "id": "12243",
"metadata": {
 "taxonomy": [ "12243", "102_5945", "Bacteroidetes", " Bacteroidia", " Bacteroidales", "Bacteroidaceae", "Bacteroides", "Bacteroides thetaiotaomicron" ] 
} 
},
{
 "id": "12248",
"metadata": {
 "taxonomy": [ "12248", "56_2292", "Bacteroidetes", " Bacteroidia", " Bacteroidales", "Bacteroidaceae", "Bacteroides", "Bacteroides ovatus" ] 
} 
},
{
 "id": "12249",
"metadata": {
 "taxonomy": [ "12249", "91_5140", "Bacteroidetes", " Bacteroidia", " Bacteroidales", "Bacteroidaceae", "Bacteroides", "Bacteroides ovatus" ] 
} 
},
{
 "id": "12253",
"metadata": {
 "taxonomy": [ "12253", "100_11761", "Bacteroidetes", " Bacteroidia", " Bacteroidales", "Bacteroidaceae", "Bacteroides", "Bacteroides sp." ] 
} 
},
{
 "id": "12260",
"metadata": {
 "taxonomy": [ "12260", "68_1819", "Bacteroidetes", " Bacteroidia", " Bacteroidales", "Bacteroidaceae", "Bacteroides", "Bacteroides ovatus" ] 
} 
},
{
 "id": "12261",
"metadata": {
 "taxonomy": [ "12261", "100_7261", "Bacteroidetes", " Bacteroidia", " Bacteroidales", "Bacteroidaceae", "Bacteroides", "Bacteroides ovatus" ] 
} 
},
{
 "id": "12262",
"metadata": {
 "taxonomy": [ "12262", "100_4536", "Bacteroidetes", " Bacteroidia", " Bacteroidales", "Bacteroidaceae", "Bacteroides", "Bacteroides ovatus" ] 
} 
},
{
 "id": "12265",
"metadata": {
 "taxonomy": [ "12265", "68_10323", "Bacteroidetes", " Bacteroidia", " Bacteroidales", "Bacteroidaceae", "Bacteroides", "Bacteroides ovatus" ] 
} 
},
{
 "id": "12267",
"metadata": {
 "taxonomy": [ "12267", "89_7062", "Bacteroidetes", " Bacteroidia", " Bacteroidales", "Bacteroidaceae", "Bacteroides", "Bacteroides ovatus" ] 
} 
},
{
 "id": "12273",
"metadata": {
 "taxonomy": [ "12273", "91_5690", "Bacteroidetes", " Bacteroidia", " Bacteroidales", "Bacteroidaceae", "Bacteroides", "Bacteroides ovatus" ] 
} 
},
{
 "id": "12274",
"metadata": {
 "taxonomy": [ "12274", "131_4436", "Bacteroidetes", " Bacteroidia", " Bacteroidales", "Bacteroidaceae", "Bacteroides", "Bacteroides ovatus" ] 
} 
},
{
 "id": "12291",
"metadata": {
 "taxonomy": [ "12291", "121_6505", "Bacteroidetes", " Bacteroidia", " Bacteroidales", "Prevotellaceae", "Prevotella", "Prevotella copri" ] 
} 
},
{
 "id": "12293",
"metadata": {
 "taxonomy": [ "12293", "105_3810", "Bacteroidetes", " Bacteroidia", " Bacteroidales", "Bacteroidaceae", "Bacteroides", "Bacteroides caccae" ] 
} 
},
{
 "id": "12299",
"metadata": {
 "taxonomy": [ "12299", "94_3394", "Bacteroidetes", " Bacteroidia", " Bacteroidales", "Bacteroidaceae", "Bacteroides", "Bacteroides caccae" ] 
} 
},
{
 "id": "12318",
"metadata": {
 "taxonomy": [ "12318", "94_9558", "Bacteroidetes", " Bacteroidia", " Bacteroidales", "Bacteroidaceae", "Bacteroides", "Bacteroides ovatus" ] 
} 
},
{
 "id": "12335",
"metadata": {
 "taxonomy": [ "12335", "68_11008", "Bacteroidetes", " Bacteroidia", " Bacteroidales", "Bacteroidaceae", "Bacteroides", "Bacteroides ovatus" ] 
} 
},
{
 "id": "12340",
"metadata": {
 "taxonomy": [ "12340", "123_6702", "Bacteroidetes", " Bacteroidia", " Bacteroidales", "Bacteroidaceae", "Bacteroides", "Bacteroides ovatus" ] 
} 
},
{
 "id": "12355",
"metadata": {
 "taxonomy": [ "12355", "81_433", "Bacteroidetes", " Bacteroidia", " Bacteroidales", "Prevotellaceae", "Prevotella", "Prevotella copri" ] 
} 
},
{
 "id": "12358",
"metadata": {
 "taxonomy": [ "12358", "79_8256", "Bacteroidetes", " Bacteroidia", " Bacteroidales", "Bacteroidaceae", "Bacteroides", "Bacteroides ovatus" ] 
} 
},
{
 "id": "12361",
"metadata": {
 "taxonomy": [ "12361", "101_6384", "Bacteroidetes", " Bacteroidia", " Bacteroidales", "Bacteroidaceae", "Bacteroides", "Bacteroides thetaiotaomicron" ] 
} 
},
{
 "id": "12362",
"metadata": {
 "taxonomy": [ "12362", "41_4603", "Bacteroidetes", " Bacteroidia", " Bacteroidales", "Bacteroidaceae", "Bacteroides", "Bacteroides thetaiotaomicron" ] 
} 
},
{
 "id": "12365",
"metadata": {
 "taxonomy": [ "12365", "68_10857", "Bacteroidetes", " Bacteroidia", " Bacteroidales", "Bacteroidaceae", "Bacteroides", "Bacteroides ovatus" ] 
} 
},
{
 "id": "12366",
"metadata": {
 "taxonomy": [ "12366", "79_4453", "Bacteroidetes", " Bacteroidia", " Bacteroidales", "Bacteroidaceae", "Bacteroides", "Bacteroides thetaiotaomicron" ] 
} 
},
{
 "id": "12369",
"metadata": {
 "taxonomy": [ "12369", "131_2736", "Bacteroidetes", " Bacteroidia", " Bacteroidales", "Bacteroidaceae", "Bacteroides", "Bacteroides uniformis" ] 
} 
},
{
 "id": "12372",
"metadata": {
 "taxonomy": [ "12372", "91_9420", "Bacteroidetes", " Bacteroidia", " Bacteroidales", "Bacteroidaceae", "Bacteroides", "Bacteroides ovatus" ] 
} 
},
{
 "id": "12387",
"metadata": {
 "taxonomy": [ "12387", "102_4297", "Bacteroidetes", " Bacteroidia", " Bacteroidales", "Bacteroidaceae", "Bacteroides", "Bacteroides thetaiotaomicron" ] 
} 
},
{
 "id": "12397",
"metadata": {
 "taxonomy": [ "12397", "89_9878", "Bacteroidetes", " Bacteroidia", " Bacteroidales", "Bacteroidaceae", "Bacteroides", "Bacteroides ovatus" ] 
} 
},
{
 "id": "12403",
"metadata": {
 "taxonomy": [ "12403", "77_3840", "Bacteroidetes", " Bacteroidia", " Bacteroidales", "Prevotellaceae", "Paraprevotella", "Paraprevotella clara" ] 
} 
},
{
 "id": "12411",
"metadata": {
 "taxonomy": [ "12411", "15_6213", "Bacteroidetes", " Bacteroidia", " Bacteroidales", "Bacteroidaceae", "Bacteroides", "Bacteroides ovatus" ] 
} 
},
{
 "id": "12412",
"metadata": {
 "taxonomy": [ "12412", "91_1450", "Bacteroidetes", " Bacteroidia", " Bacteroidales", "Bacteroidaceae", "Bacteroides", "Bacteroides ovatus" ] 
} 
},
{
 "id": "12413",
"metadata": {
 "taxonomy": [ "12413", "91_9516", "Bacteroidetes", " Bacteroidia", " Bacteroidales", "Bacteroidaceae", "Bacteroides", "Bacteroides ovatus" ] 
} 
},
{
 "id": "12414",
"metadata": {
 "taxonomy": [ "12414", "122_1298", "Bacteroidetes", " Bacteroidia", " Bacteroidales", "Bacteroidaceae", "Bacteroides", "Bacteroides caccae" ] 
} 
},
{
 "id": "12422",
"metadata": {
 "taxonomy": [ "12422", "91_3620", "Bacteroidetes", " Bacteroidia", " Bacteroidales", "Bacteroidaceae", "Bacteroides", "Bacteroides ovatus" ] 
} 
},
{
 "id": "12432",
"metadata": {
 "taxonomy": [ "12432", "94_10638", "Bacteroidetes", " Bacteroidia", " Bacteroidales", "Bacteroidaceae", "Bacteroides", "Bacteroides ovatus" ] 
} 
},
{
 "id": "12437",
"metadata": {
 "taxonomy": [ "12437", "94_4659", "Bacteroidetes", " Bacteroidia", " Bacteroidales", "Bacteroidaceae", "Bacteroides", "Bacteroides ovatus" ] 
} 
},
{
 "id": "12441",
"metadata": {
 "taxonomy": [ "12441", "105_3833", "Bacteroidetes", " Bacteroidia", " Bacteroidales", "Bacteroidaceae", "Bacteroides", "Bacteroides faecis" ] 
} 
},
{
 "id": "12442",
"metadata": {
 "taxonomy": [ "12442", "105_6923", "Bacteroidetes", " Bacteroidia", " Bacteroidales", "Bacteroidaceae", "Bacteroides", "Bacteroides thetaiotaomicron" ] 
} 
},
{
 "id": "12446",
"metadata": {
 "taxonomy": [ "12446", "16_4393", "Bacteroidetes", " Bacteroidia", " Bacteroidales", "Bacteroidaceae", "Bacteroides", "Bacteroides caccae" ] 
} 
},
{
 "id": "12458",
"metadata": {
 "taxonomy": [ "12458", "76_1554", "Bacteroidetes", " Bacteroidia", " Bacteroidales", "Bacteroidaceae", "Bacteroides", "Bacteroides fragilis" ] 
} 
},
{
 "id": "12481",
"metadata": {
 "taxonomy": [ "12481", "78_9809", "Bacteroidetes", " Bacteroidia", " Bacteroidales", "Bacteroidaceae", "Bacteroides", "Bacteroides uniformis" ] 
} 
},
{
 "id": "12482",
"metadata": {
 "taxonomy": [ "12482", "107_3919", "Bacteroidetes", " Bacteroidia", " Bacteroidales", "Bacteroidaceae", "Bacteroides", "Bacteroides massiliensis" ] 
} 
},
{
 "id": "12484",
"metadata": {
 "taxonomy": [ "12484", "71_4616", "Bacteroidetes", " Bacteroidia", " Bacteroidales", "Bacteroidaceae", "Bacteroides", "Bacteroides massiliensis" ] 
} 
},
{
 "id": "12504",
"metadata": {
 "taxonomy": [ "12504", "94_5002", "Bacteroidetes", " Bacteroidia", " Bacteroidales", "Bacteroidaceae", "Bacteroides", "Bacteroides caccae" ] 
} 
},
{
 "id": "12505",
"metadata": {
 "taxonomy": [ "12505", "126_10", "Bacteroidetes", " Bacteroidia", " Bacteroidales", "Bacteroidaceae", "Bacteroides", "Bacteroides sp." ] 
} 
},
{
 "id": "12511",
"metadata": {
 "taxonomy": [ "12511", "4_362", "Bacteroidetes", " Bacteroidia", " Bacteroidales", "Prevotellaceae", "Prevotella", "Prevotella copri" ] 
} 
},
{
 "id": "12514",
"metadata": {
 "taxonomy": [ "12514", "94_3532", "Bacteroidetes", " Bacteroidia", " Bacteroidales", "Bacteroidaceae", "Bacteroides", "Bacteroides ovatus" ] 
} 
},
{
 "id": "12518",
"metadata": {
 "taxonomy": [ "12518", "110_4793", "Bacteroidetes", " Bacteroidia", " Bacteroidales", "Bacteroidaceae", "Bacteroides", "Bacteroides eggerthii" ] 
} 
},
{
 "id": "12525",
"metadata": {
 "taxonomy": [ "12525", "110_5346", "Bacteroidetes", " Bacteroidia", " Bacteroidales", "Bacteroidaceae", "Bacteroides", "Bacteroides eggerthii" ] 
} 
},
{
 "id": "12526",
"metadata": {
 "taxonomy": [ "12526", "110_1334", "Bacteroidetes", " Bacteroidia", " Bacteroidales", "Bacteroidaceae", "Bacteroides", "Bacteroides eggerthii" ] 
} 
},
{
 "id": "12530",
"metadata": {
 "taxonomy": [ "12530", "110_882", "Bacteroidetes", " Bacteroidia", " Bacteroidales", "Bacteroidaceae", "Bacteroides", "Bacteroides eggerthii" ] 
} 
},
{
 "id": "12531",
"metadata": {
 "taxonomy": [ "12531", "131_3088", "Bacteroidetes", " Bacteroidia", " Bacteroidales", "Bacteroidaceae", "Bacteroides", "Bacteroides eggerthii" ] 
} 
},
{
 "id": "12532",
"metadata": {
 "taxonomy": [ "12532", "110_4787", "Bacteroidetes", " Bacteroidia", " Bacteroidales", "Bacteroidaceae", "Bacteroides", "Bacteroides eggerthii" ] 
} 
},
{
 "id": "12535",
"metadata": {
 "taxonomy": [ "12535", "110_2490", "Bacteroidetes", " Bacteroidia", " Bacteroidales", "Bacteroidaceae", "Bacteroides", "Bacteroides eggerthii" ] 
} 
},
{
 "id": "12536",
"metadata": {
 "taxonomy": [ "12536", "63_2527", "Bacteroidetes", " Bacteroidia", " Bacteroidales", "Bacteroidaceae", "Bacteroides", "Bacteroides uniformis" ] 
} 
},
{
 "id": "12537",
"metadata": {
 "taxonomy": [ "12537", "63_3187", "Bacteroidetes", " Bacteroidia", " Bacteroidales", "Bacteroidaceae", "Bacteroides", "Bacteroides eggerthii" ] 
} 
},
{
 "id": "12547",
"metadata": {
 "taxonomy": [ "12547", "131_9391", "Bacteroidetes", " Bacteroidia", " Bacteroidales", "Bacteroidaceae", "Bacteroides", "Bacteroides eggerthii" ] 
} 
},
{
 "id": "12549",
"metadata": {
 "taxonomy": [ "12549", "75_2875", "Bacteroidetes", " Bacteroidia", " Bacteroidales", "Bacteroidaceae", "Bacteroides", "Bacteroides caccae" ] 
} 
},
{
 "id": "12553",
"metadata": {
 "taxonomy": [ "12553", "131_7663", "Bacteroidetes", " Bacteroidia", " Bacteroidales", "Bacteroidaceae", "Bacteroides", "Bacteroides xylanisolvens" ] 
} 
},
{
 "id": "12560",
"metadata": {
 "taxonomy": [ "12560", "63_5696", "Bacteroidetes", " Bacteroidia", " Bacteroidales", "Bacteroidaceae", "Bacteroides", "Bacteroides finegoldii" ] 
} 
},
{
 "id": "12578",
"metadata": {
 "taxonomy": [ "12578", "24_2330", "Bacteroidetes", " Bacteroidia", " Bacteroidales", "Bacteroidaceae", "Bacteroides", "Bacteroides uniformis" ] 
} 
},
{
 "id": "12580",
"metadata": {
 "taxonomy": [ "12580", "131_8721", "Bacteroidetes", " Bacteroidia", " Bacteroidales", "Bacteroidaceae", "Bacteroides", "Bacteroides uniformis" ] 
} 
},
{
 "id": "12582",
"metadata": {
 "taxonomy": [ "12582", "79_6913", "Bacteroidetes", " Bacteroidia", " Bacteroidales", "Bacteroidaceae", "Bacteroides", "Bacteroides ovatus" ] 
} 
},
{
 "id": "12605",
"metadata": {
 "taxonomy": [ "12605", "94_9790", "Bacteroidetes", " Bacteroidia", " Bacteroidales", "Bacteroidaceae", "Bacteroides", "Bacteroides ovatus" ] 
} 
},
{
 "id": "12615",
"metadata": {
 "taxonomy": [ "12615", "60_6580", "Bacteroidetes", " Bacteroidia", " Bacteroidales", "Bacteroidaceae", "Bacteroides", "Bacteroides sp." ] 
} 
},
{
 "id": "12617",
"metadata": {
 "taxonomy": [ "12617", "49_2244", "Bacteroidetes", " Bacteroidia", " Bacteroidales", "Bacteroidaceae", "Bacteroides", "Bacteroides uniformis" ] 
} 
},
{
 "id": "12661",
"metadata": {
 "taxonomy": [ "12661", "130_3680", "Bacteroidetes", " Bacteroidia", " Bacteroidales", "Bacteroidaceae", "Bacteroides", "Bacteroides caccae" ] 
} 
},
{
 "id": "12668",
"metadata": {
 "taxonomy": [ "12668", "114_1034", "Bacteroidetes", " Bacteroidia", " Bacteroidales", "Bacteroidaceae", "Bacteroides", "Bacteroides uniformis" ] 
} 
},
{
 "id": "12672",
"metadata": {
 "taxonomy": [ "12672", "111_600", "Bacteroidetes", " Bacteroidia", " Bacteroidales", "Bacteroidaceae", "Bacteroides", "Bacteroides uniformis" ] 
} 
},
{
 "id": "12685",
"metadata": {
 "taxonomy": [ "12685", "60_6205", "Bacteroidetes", " Bacteroidia", " Bacteroidales", "Bacteroidaceae", "Bacteroides", "Bacteroides sp." ] 
} 
},
{
 "id": "12691",
"metadata": {
 "taxonomy": [ "12691", "60_6892", "Bacteroidetes", " Bacteroidia", " Bacteroidales", "Bacteroidaceae", "Bacteroides", "Bacteroides sp." ] 
} 
},
{
 "id": "12692",
"metadata": {
 "taxonomy": [ "12692", "56_11088", "Bacteroidetes", " Bacteroidia", " Bacteroidales", "Bacteroidaceae", "Bacteroides", "Bacteroides finegoldii" ] 
} 
},
{
 "id": "12697",
"metadata": {
 "taxonomy": [ "12697", "68_11888", "Bacteroidetes", " Bacteroidia", " Bacteroidales", "Bacteroidaceae", "Bacteroides", "Bacteroides ovatus" ] 
} 
},
{
 "id": "12706",
"metadata": {
 "taxonomy": [ "12706", "105_3824", "Bacteroidetes", " Bacteroidia", " Bacteroidales", "Bacteroidaceae", "Bacteroides", "Bacteroides caccae" ] 
} 
},
{
 "id": "12711",
"metadata": {
 "taxonomy": [ "12711", "116_970", "Bacteroidetes", " Bacteroidia", " Bacteroidales", "Bacteroidaceae", "Bacteroides", "Bacteroides finegoldii" ] 
} 
},
{
 "id": "12717",
"metadata": {
 "taxonomy": [ "12717", "102_4152", "Bacteroidetes", " Bacteroidia", " Bacteroidales", "Bacteroidaceae", "Bacteroides", "Bacteroides sp." ] 
} 
},
{
 "id": "12732",
"metadata": {
 "taxonomy": [ "12732", "117_2375", "Bacteroidetes", " Bacteroidia", " Bacteroidales", "Bacteroidaceae", "Bacteroides", "Bacteroides finegoldii" ] 
} 
},
{
 "id": "12737",
"metadata": {
 "taxonomy": [ "12737", "131_9413", "Bacteroidetes", " Bacteroidia", " Bacteroidales", "Bacteroidaceae", "Bacteroides", "Bacteroides eggerthii" ] 
} 
},
{
 "id": "12738",
"metadata": {
 "taxonomy": [ "12738", "131_9205", "Bacteroidetes", " Bacteroidia", " Bacteroidales", "Bacteroidaceae", "Bacteroides", "Bacteroides uniformis" ] 
} 
},
{
 "id": "12745",
"metadata": {
 "taxonomy": [ "12745", "40_4919", "Bacteroidetes", " Bacteroidia", " Bacteroidales", "Bacteroidaceae", "Bacteroides", "Bacteroides caccae" ] 
} 
},
{
 "id": "12758",
"metadata": {
 "taxonomy": [ "12758", "75_1761", "Bacteroidetes", " Bacteroidia", " Bacteroidales", "Bacteroidaceae", "Bacteroides", "Bacteroides eggerthii" ] 
} 
},
{
 "id": "12765",
"metadata": {
 "taxonomy": [ "12765", "91_5252", "Bacteroidetes", " Bacteroidia", " Bacteroidales", "Bacteroidaceae", "Bacteroides", "Bacteroides sp." ] 
} 
},
{
 "id": "12767",
"metadata": {
 "taxonomy": [ "12767", "68_11171", "Bacteroidetes", " Bacteroidia", " Bacteroidales", "Bacteroidaceae", "Bacteroides", "Bacteroides sp." ] 
} 
},
{
 "id": "12768",
"metadata": {
 "taxonomy": [ "12768", "79_4417", "Bacteroidetes", " Bacteroidia", " Bacteroidales", "Bacteroidaceae", "Bacteroides", "Bacteroides finegoldii" ] 
} 
},
{
 "id": "12770",
"metadata": {
 "taxonomy": [ "12770", "79_3869", "Bacteroidetes", " Bacteroidia", " Bacteroidales", "Bacteroidaceae", "Bacteroides", "Bacteroides finegoldii" ] 
} 
},
{
 "id": "12773",
"metadata": {
 "taxonomy": [ "12773", "105_7001", "Bacteroidetes", " Bacteroidia", " Bacteroidales", "Bacteroidaceae", "Bacteroides", "Bacteroides caccae" ] 
} 
},
{
 "id": "12787",
"metadata": {
 "taxonomy": [ "12787", "69_4508", "Bacteroidetes", " Bacteroidia", " Bacteroidales", "Porphyromonadaceae", "Parabacteroides", "Parabacteroides merdae" ] 
} 
},
{
 "id": "12791",
"metadata": {
 "taxonomy": [ "12791", "17_466", "Bacteroidetes", " Bacteroidia", " Bacteroidales", "Porphyromonadaceae", "Parabacteroides", "Parabacteroides distasonis" ] 
} 
},
{
 "id": "12792",
"metadata": {
 "taxonomy": [ "12792", "17_1973", "Bacteroidetes", " Bacteroidia", " Bacteroidales", "Bacteroidaceae", "Bacteroides", "Bacteroides massiliensis" ] 
} 
},
{
 "id": "12796",
"metadata": {
 "taxonomy": [ "12796", "100_8391", "Bacteroidetes", " Bacteroidia", " Bacteroidales", "Bacteroidaceae", "Bacteroides", "Bacteroides ovatus" ] 
} 
},
{
 "id": "12802",
"metadata": {
 "taxonomy": [ "12802", "100_3670", "Bacteroidetes", " Bacteroidia", " Bacteroidales", "Porphyromonadaceae", "Parabacteroides", "Parabacteroides distasonis" ] 
} 
},
{
 "id": "12803",
"metadata": {
 "taxonomy": [ "12803", "114_7774", "Bacteroidetes", " Bacteroidia", " Bacteroidales", "Porphyromonadaceae", "Barnesiella", "Barnesiella intestinihominis" ] 
} 
},
{
 "id": "12807",
"metadata": {
 "taxonomy": [ "12807", "23_689", "Bacteroidetes", " Bacteroidia", " Bacteroidales", "Prevotellaceae", "Prevotella", "Prevotella copri" ] 
} 
},
{
 "id": "12811",
"metadata": {
 "taxonomy": [ "12811", "15_1978", "Bacteroidetes", " Bacteroidia", " Bacteroidales", "Porphyromonadaceae", "Barnesiella", "Barnesiella intestinihominis" ] 
} 
},
{
 "id": "12813",
"metadata": {
 "taxonomy": [ "12813", "75_1467", "Bacteroidetes", " Bacteroidia", " Bacteroidales", "Bacteroidaceae", "Bacteroides", "Bacteroides uniformis" ] 
} 
},
{
 "id": "12817",
"metadata": {
 "taxonomy": [ "12817", "50_1813", "Bacteroidetes", " Bacteroidia", " Bacteroidales", "Porphyromonadaceae", "Parabacteroides", "Parabacteroides merdae" ] 
} 
},
{
 "id": "12830",
"metadata": {
 "taxonomy": [ "12830", "70_1524", "Bacteroidetes", " Bacteroidia", " Bacteroidales", "Bacteroidaceae", "Bacteroides", "Bacteroides ovatus" ] 
} 
},
{
 "id": "12835",
"metadata": {
 "taxonomy": [ "12835", "23_2457", "Bacteroidetes", " Bacteroidia", " Bacteroidales", "Prevotellaceae", "Prevotella", "Prevotella copri" ] 
} 
},
{
 "id": "12838",
"metadata": {
 "taxonomy": [ "12838", "20_7015", "Bacteroidetes", " Bacteroidia", " Bacteroidales", "Bacteroidaceae", "Bacteroides", "Bacteroides eggerthii" ] 
} 
},
{
 "id": "12860",
"metadata": {
 "taxonomy": [ "12860", "32_5121", "Bacteroidetes", " Bacteroidia", " Bacteroidales", "Bacteroidaceae", "Bacteroides", "Bacteroides ovatus" ] 
} 
},
{
 "id": "12867",
"metadata": {
 "taxonomy": [ "12867", "41_8786", "Bacteroidetes", " Bacteroidia", " Bacteroidales", "Bacteroidaceae", "Bacteroides", "Bacteroides xylanisolvens" ] 
} 
},
{
 "id": "12869",
"metadata": {
 "taxonomy": [ "12869", "114_7997", "Bacteroidetes", " Bacteroidia", " Bacteroidales", "Porphyromonadaceae", "Barnesiella", "Barnsiella intestinihominis" ] 
} 
},
{
 "id": "12872",
"metadata": {
 "taxonomy": [ "12872", "4_1177", "Bacteroidetes", " Bacteroidia", " Bacteroidales", "Prevotellaceae", "Prevotella", "Prevotella copri" ] 
} 
},
{
 "id": "12881",
"metadata": {
 "taxonomy": [ "12881", "56_9923", "Bacteroidetes", " Bacteroidia", " Bacteroidales", "Bacteroidaceae", "Bacteroides", "Bacteroides ovatus" ] 
} 
},
{
 "id": "12882",
"metadata": {
 "taxonomy": [ "12882", "68_1519", "Bacteroidetes", " Bacteroidia", " Bacteroidales", "Bacteroidaceae", "Bacteroides", "Bacteroides ovatus" ] 
} 
},
{
 "id": "12883",
"metadata": {
 "taxonomy": [ "12883", "68_11367", "Bacteroidetes", " Bacteroidia", " Bacteroidales", "Bacteroidaceae", "Bacteroides", "Bacteroides ovatus" ] 
} 
},
{
 "id": "12886",
"metadata": {
 "taxonomy": [ "12886", "91_4754", "Bacteroidetes", " Bacteroidia", " Bacteroidales", "Bacteroidaceae", "Bacteroides", "Bacteroides ovatus" ] 
} 
},
{
 "id": "12903",
"metadata": {
 "taxonomy": [ "12903", "80_2251", "Bacteroidetes", " Bacteroidia", " Bacteroidales", "Bacteroidaceae", "Bacteroides", "Bacteroides caccae" ] 
} 
},
{
 "id": "12904",
"metadata": {
 "taxonomy": [ "12904", "30_7341", "Bacteroidetes", " Bacteroidia", " Bacteroidales", "Bacteroidaceae", "Bacteroides", "Bacteroides vulgatus" ] 
} 
},
{
 "id": "12906",
"metadata": {
 "taxonomy": [ "12906", "56_5475", "Bacteroidetes", " Bacteroidia", " Bacteroidales", "Bacteroidaceae", "Bacteroides", "Bacteroides ovatus" ] 
} 
},
{
 "id": "12910",
"metadata": {
 "taxonomy": [ "12910", "4_3925", "Bacteroidetes", " Bacteroidia", " Bacteroidales", "Prevotellaceae", "Prevotella", "Prevotella copri" ] 
} 
},
{
 "id": "12912",
"metadata": {
 "taxonomy": [ "12912", "121_6606", "Bacteroidetes", " Bacteroidia", " Bacteroidales", "Prevotellaceae", "Prevotella", "Prevotella copri" ] 
} 
},
{
 "id": "12915",
"metadata": {
 "taxonomy": [ "12915", "45_2019", "Bacteroidetes", " Bacteroidia", " Bacteroidales", "Prevotellaceae", "Prevotella", "Prevotella copri" ] 
} 
},
{
 "id": "12919",
"metadata": {
 "taxonomy": [ "12919", "7_4728", "Bacteroidetes", " Bacteroidia", " Bacteroidales", "Porphyromonadaceae", "Parabacteroides", "Parabacteroides merdae" ] 
} 
},
{
 "id": "12953",
"metadata": {
 "taxonomy": [ "12953", "123_4824", "Bacteroidetes", " Bacteroidia", " Bacteroidales", "Prevotellaceae", "Prevotella", "Prevotella copri" ] 
} 
},
{
 "id": "12954",
"metadata": {
 "taxonomy": [ "12954", "114_5158", "Bacteroidetes", " Bacteroidia", " Bacteroidales", "Bacteroidaceae", "Bacteroides", "Bacteroides ovatus" ] 
} 
},
{
 "id": "12955",
"metadata": {
 "taxonomy": [ "12955", "56_5792", "Bacteroidetes", " Bacteroidia", " Bacteroidales", "Bacteroidaceae", "Bacteroides", "Bacteroides ovatus" ] 
} 
},
{
 "id": "12967",
"metadata": {
 "taxonomy": [ "12967", "119_6291", "Bacteroidetes", " Bacteroidia", " Bacteroidales", "Bacteroidaceae", "Bacteroides", "Bacteroides thetaiotaomicron" ] 
} 
},
{
 "id": "12971",
"metadata": {
 "taxonomy": [ "12971", "1_3087", "Bacteroidetes", " Bacteroidia", " Bacteroidales", "Porphyromonadaceae", "Parabacteroides", "Parabacteroides merdae" ] 
} 
},
{
 "id": "12976",
"metadata": {
 "taxonomy": [ "12976", "54_2319", "Bacteroidetes", " Bacteroidia", " Bacteroidales", "Prevotellaceae", "Prevotella", "Prevotella copri" ] 
} 
},
{
 "id": "12984",
"metadata": {
 "taxonomy": [ "12984", "61_5388", "Bacteroidetes", " Bacteroidia", " Bacteroidales", "Rikenellaceae", "Alistipes", "Alistipes indistinctus" ] 
} 
},
{
 "id": "12986",
"metadata": {
 "taxonomy": [ "12986", "84_3506", "Bacteroidetes", " Bacteroidia", " Bacteroidales", "Rikenellaceae", "Alistipes", "Alistipes putredinis" ] 
} 
},
{
 "id": "12987",
"metadata": {
 "taxonomy": [ "12987", "115_4207", "Bacteroidetes", " Bacteroidia", " Bacteroidales", "Rikenellaceae", "Alistipes", "Alistipes onderdonkii" ] 
} 
},
{
 "id": "12991",
"metadata": {
 "taxonomy": [ "12991", "54_4791", "Bacteroidetes", " Bacteroidia", " Bacteroidales", "Prevotellaceae", "Prevotella", "Prevotella copri" ] 
} 
},
{
 "id": "12994",
"metadata": {
 "taxonomy": [ "12994", "21_3619", "Bacteroidetes", " Bacteroidia", " Bacteroidales", "Prevotellaceae", "Prevotella", "Prevotella copri" ] 
} 
},
{
 "id": "12995",
"metadata": {
 "taxonomy": [ "12995", "43_3718", "Bacteroidetes", " Bacteroidia", " Bacteroidales", "Prevotellaceae", "Prevotella", "Prevotella copri" ] 
} 
},
{
 "id": "13001",
"metadata": {
 "taxonomy": [ "13001", "1_3317", "Bacteroidetes", " Bacteroidia", " Bacteroidales", "Prevotellaceae", "Prevotella", "Prevotella copri" ] 
} 
},
{
 "id": "13018",
"metadata": {
 "taxonomy": [ "13018", "31_5432", "Bacteroidetes", " Bacteroidia", " Bacteroidales", "Prevotellaceae", "Prevotella", "Prevotella copri" ] 
} 
},
{
 "id": "13032",
"metadata": {
 "taxonomy": [ "13032", "81_6593", "Bacteroidetes", " Bacteroidia", " Bacteroidales", "Prevotellaceae", "Prevotella", "Prevotella sp." ] 
} 
},
{
 "id": "13033",
"metadata": {
 "taxonomy": [ "13033", "35_1783", "Bacteroidetes", " Bacteroidia", " Bacteroidales", "Prevotellaceae", "Prevotella", "Prevotella copri" ] 
} 
},
{
 "id": "13042",
"metadata": {
 "taxonomy": [ "13042", "81_6809", "Bacteroidetes", " Bacteroidia", " Bacteroidales", "Prevotellaceae", "Prevotella", "Prevotella sp." ] 
} 
},
{
 "id": "13047",
"metadata": {
 "taxonomy": [ "13047", "1_30", "Bacteroidetes", " Bacteroidia", " Bacteroidales", "Prevotellaceae", "Prevotella", "Prevotella denticola" ] 
} 
},
{
 "id": "13053",
"metadata": {
 "taxonomy": [ "13053", "39_3195", "Bacteroidetes", " Bacteroidia", " Bacteroidales", "Porphyromonadaceae", "Barnesiella", "Barnsiella intestinihominis" ] 
} 
},
{
 "id": "13055",
"metadata": {
 "taxonomy": [ "13055", "62_3082", "Bacteroidetes", " Bacteroidia", " Bacteroidales", "Prevotellaceae", "Prevotella", "Prevotella sp." ] 
} 
},
{
 "id": "13056",
"metadata": {
 "taxonomy": [ "13056", "129_2999", "Bacteroidetes", " Bacteroidia", " Bacteroidales", "Prevotellaceae", "Prevotella", "Prevotella sp." ] 
} 
},
{
 "id": "13063",
"metadata": {
 "taxonomy": [ "13063", "39_3039", "Bacteroidetes", " Bacteroidia", " Bacteroidales", "Prevotellaceae", "Prevotella", "Prevotella shahii" ] 
} 
},
{
 "id": "13097",
"metadata": {
 "taxonomy": [ "13097", "69_2062", "Bacteroidetes", " Bacteroidia", " Bacteroidales", "Prevotellaceae", "Prevotella", "Prevotella ruminicola" ] 
} 
},
{
 "id": "13103",
"metadata": {
 "taxonomy": [ "13103", "104_1527", "Bacteroidetes", " Bacteroidia", " Bacteroidales", "Prevotellaceae", "Prevotella", "Prevotella copri" ] 
} 
},
{
 "id": "13112",
"metadata": {
 "taxonomy": [ "13112", "93_3070", "Bacteroidetes", " Bacteroidia", " Bacteroidales", "Prevotellaceae", "Prevotella", "Prevotella stercorea" ] 
} 
},
{
 "id": "13137",
"metadata": {
 "taxonomy": [ "13137", "81_3217", "Bacteroidetes", " Bacteroidia", " Bacteroidales", "Prevotellaceae", "Prevotella", "Prevotella copri" ] 
} 
},
{
 "id": "13138",
"metadata": {
 "taxonomy": [ "13138", "81_2544", "Bacteroidetes", " Bacteroidia", " Bacteroidales", "Prevotellaceae", "Prevotella", "Prevotella copri" ] 
} 
},
{
 "id": "13139",
"metadata": {
 "taxonomy": [ "13139", "9_5355", "Bacteroidetes", " Bacteroidia", " Bacteroidales", "Prevotellaceae", "Prevotella", "Prevotella copri" ] 
} 
},
{
 "id": "13141",
"metadata": {
 "taxonomy": [ "13141", "81_1033", "Bacteroidetes", " Bacteroidia", " Bacteroidales", "Prevotellaceae", "Prevotella", "Prevotella copri" ] 
} 
},
{
 "id": "13142",
"metadata": {
 "taxonomy": [ "13142", "81_6726", "Bacteroidetes", " Bacteroidia", " Bacteroidales", "Prevotellaceae", "Prevotella", "Prevotella copri" ] 
} 
},
{
 "id": "13153",
"metadata": {
 "taxonomy": [ "13153", "121_2706", "Bacteroidetes", " Bacteroidia", " Bacteroidales", "Prevotellaceae", "Prevotella", "Prevotella copri" ] 
} 
},
{
 "id": "13154",
"metadata": {
 "taxonomy": [ "13154", "54_3412", "Bacteroidetes", " Bacteroidia", " Bacteroidales", "Prevotellaceae", "Prevotella", "Prevotella copri" ] 
} 
},
{
 "id": "13155",
"metadata": {
 "taxonomy": [ "13155", "1_3661", "Bacteroidetes", " Bacteroidia", " Bacteroidales", "Prevotellaceae", "Prevotella", "Prevotella sp." ] 
} 
},
{
 "id": "13158",
"metadata": {
 "taxonomy": [ "13158", "21_7867", "Bacteroidetes", " Bacteroidia", " Bacteroidales", "Prevotellaceae", "Prevotella", "Prevotella copri" ] 
} 
},
{
 "id": "13160",
"metadata": {
 "taxonomy": [ "13160", "121_1022", "Bacteroidetes", " Bacteroidia", " Bacteroidales", "Prevotellaceae", "Prevotella", "Prevotella copri" ] 
} 
},
{
 "id": "13161",
"metadata": {
 "taxonomy": [ "13161", "121_3397", "Bacteroidetes", " Bacteroidia", " Bacteroidales", "Prevotellaceae", "Prevotella", "Prevotella copri" ] 
} 
},
{
 "id": "13163",
"metadata": {
 "taxonomy": [ "13163", "112_1468", "Bacteroidetes", " Bacteroidia", " Bacteroidales", "Prevotellaceae", "Prevotella", "Prevotella copri" ] 
} 
},
{
 "id": "13164",
"metadata": {
 "taxonomy": [ "13164", "121_4471", "Bacteroidetes", " Bacteroidia", " Bacteroidales", "Prevotellaceae", "Prevotella", "Prevotella copri" ] 
} 
},
{
 "id": "13166",
"metadata": {
 "taxonomy": [ "13166", "54_5416", "Bacteroidetes", " Bacteroidia", " Bacteroidales", "Prevotellaceae", "Prevotella", "Prevotella copri" ] 
} 
},
{
 "id": "13170",
"metadata": {
 "taxonomy": [ "13170", "43_1868", "Bacteroidetes", " Bacteroidia", " Bacteroidales", "Prevotellaceae", "Prevotella", "Prevotella copri" ] 
} 
},
{
 "id": "13172",
"metadata": {
 "taxonomy": [ "13172", "25_1426", "Bacteroidetes", " Bacteroidia", " Bacteroidales", "Prevotellaceae", "Prevotella", "Prevotella copri" ] 
} 
},
{
 "id": "13180",
"metadata": {
 "taxonomy": [ "13180", "121_1793", "Bacteroidetes", " Bacteroidia", " Bacteroidales", "Prevotellaceae", "Prevotella", "Prevotella copri" ] 
} 
},
{
 "id": "13186",
"metadata": {
 "taxonomy": [ "13186", "81_3112", "Bacteroidetes", " Bacteroidia", " Bacteroidales", "Prevotellaceae", "Prevotella", "Prevotella copri" ] 
} 
},
{
 "id": "13190",
"metadata": {
 "taxonomy": [ "13190", "48_5302", "Bacteroidetes", " Bacteroidia", " Bacteroidales", "Prevotellaceae", "Prevotella", "Prevotella copri" ] 
} 
},
{
 "id": "13193",
"metadata": {
 "taxonomy": [ "13193", "112_6353", "Bacteroidetes", " Bacteroidia", " Bacteroidales", "Prevotellaceae", "Prevotella", "Prevotella copri" ] 
} 
},
{
 "id": "13194",
"metadata": {
 "taxonomy": [ "13194", "112_4403", "Bacteroidetes", " Bacteroidia", " Bacteroidales", "Prevotellaceae", "Prevotella", "Prevotella copri" ] 
} 
},
{
 "id": "13204",
"metadata": {
 "taxonomy": [ "13204", "4_4304", "Bacteroidetes", " Bacteroidia", " Bacteroidales", "Prevotellaceae", "Prevotella", "Prevotella copri" ] 
} 
},
{
 "id": "13205",
"metadata": {
 "taxonomy": [ "13205", "59_4158", "Bacteroidetes", " Bacteroidia", " Bacteroidales", "Prevotellaceae", "Prevotella", "Prevotella copri" ] 
} 
},
{
 "id": "13209",
"metadata": {
 "taxonomy": [ "13209", "112_1661", "Bacteroidetes", " Bacteroidia", " Bacteroidales", "Prevotellaceae", "Prevotella", "Prevotella copri" ] 
} 
},
{
 "id": "13216",
"metadata": {
 "taxonomy": [ "13216", "3_297", "Bacteroidetes", " Bacteroidia", " Bacteroidales", "Bacteroidaceae", "Bacteroides", "Bacteroides ovatus" ] 
} 
},
{
 "id": "13225",
"metadata": {
 "taxonomy": [ "13225", "104_613", "Bacteroidetes", " Bacteroidia", " Bacteroidales", "Prevotellaceae", "Prevotella", "Prevotella copri" ] 
} 
},
{
 "id": "13226",
"metadata": {
 "taxonomy": [ "13226", "48_3808", "Bacteroidetes", " Bacteroidia", " Bacteroidales", "Prevotellaceae", "Prevotella", "Prevotella copri" ] 
} 
},
{
 "id": "13240",
"metadata": {
 "taxonomy": [ "13240", "81_2839", "Bacteroidetes", " Bacteroidia", " Bacteroidales", "Prevotellaceae", "Prevotella", "Prevotella copri" ] 
} 
},
{
 "id": "13244",
"metadata": {
 "taxonomy": [ "13244", "121_3483", "Bacteroidetes", " Bacteroidia", " Bacteroidales", "Prevotellaceae", "Prevotella", "Prevotella copri" ] 
} 
},
{
 "id": "13245",
"metadata": {
 "taxonomy": [ "13245", "21_2712", "Bacteroidetes", " Bacteroidia", " Bacteroidales", "Prevotellaceae", "Prevotella", "Prevotella copri" ] 
} 
},
{
 "id": "13246",
"metadata": {
 "taxonomy": [ "13246", "54_5540", "Bacteroidetes", " Bacteroidia", " Bacteroidales", "Prevotellaceae", "Prevotella", "Prevotella copri" ] 
} 
},
{
 "id": "13250",
"metadata": {
 "taxonomy": [ "13250", "66_3690", "Bacteroidetes", " Bacteroidia", " Bacteroidales", "Prevotellaceae", "Prevotella", "Prevotella copri" ] 
} 
},
{
 "id": "13252",
"metadata": {
 "taxonomy": [ "13252", "81_2397", "Bacteroidetes", " Bacteroidia", " Bacteroidales", "Prevotellaceae", "Prevotella", "Prevotella copri" ] 
} 
},
{
 "id": "13254",
"metadata": {
 "taxonomy": [ "13254", "112_1207", "Bacteroidetes", " Bacteroidia", " Bacteroidales", "Prevotellaceae", "Prevotella", "Prevotella copri" ] 
} 
},
{
 "id": "13256",
"metadata": {
 "taxonomy": [ "13256", "104_1560", "Bacteroidetes", " Bacteroidia", " Bacteroidales", "Prevotellaceae", "Prevotella", "Prevotella copri" ] 
} 
},
{
 "id": "13262",
"metadata": {
 "taxonomy": [ "13262", "21_2390", "Bacteroidetes", " Bacteroidia", " Bacteroidales", "Prevotellaceae", "Prevotella", "Prevotella copri" ] 
} 
},
{
 "id": "13265",
"metadata": {
 "taxonomy": [ "13265", "43_3373", "Bacteroidetes", " Bacteroidia", " Bacteroidales", "Prevotellaceae", "Prevotella", "Prevotella copri" ] 
} 
},
{
 "id": "13270",
"metadata": {
 "taxonomy": [ "13270", "81_2498", "Bacteroidetes", " Bacteroidia", " Bacteroidales", "Prevotellaceae", "Prevotella", "Prevotella copri" ] 
} 
},
{
 "id": "13271",
"metadata": {
 "taxonomy": [ "13271", "104_725", "Bacteroidetes", " Bacteroidia", " Bacteroidales", "Prevotellaceae", "Prevotella", "Prevotella copri" ] 
} 
},
{
 "id": "13272",
"metadata": {
 "taxonomy": [ "13272", "25_863", "Bacteroidetes", " Bacteroidia", " Bacteroidales", "Prevotellaceae", "Prevotella", "Prevotella copri" ] 
} 
},
{
 "id": "13273",
"metadata": {
 "taxonomy": [ "13273", "104_1282", "Bacteroidetes", " Bacteroidia", " Bacteroidales", "Prevotellaceae", "Prevotella", "Prevotella copri" ] 
} 
},
{
 "id": "13301",
"metadata": {
 "taxonomy": [ "13301", "48_6265", "Bacteroidetes", " Bacteroidia", " Bacteroidales", "Prevotellaceae", "Prevotella", "Prevotella copri" ] 
} 
},
{
 "id": "13302",
"metadata": {
 "taxonomy": [ "13302", "104_583", "Bacteroidetes", " Bacteroidia", " Bacteroidales", "Prevotellaceae", "Prevotella", "Prevotella copri" ] 
} 
},
{
 "id": "13303",
"metadata": {
 "taxonomy": [ "13303", "4_4012", "Bacteroidetes", " Bacteroidia", " Bacteroidales", "Bacteroidaceae", "Bacteroides", "Bacteroides caccae" ] 
} 
},
{
 "id": "13306",
"metadata": {
 "taxonomy": [ "13306", "125_5568", "Bacteroidetes", " Bacteroidia", " Bacteroidales", "Prevotellaceae", "Prevotella", "Prevotella copri" ] 
} 
},
{
 "id": "13317",
"metadata": {
 "taxonomy": [ "13317", "43_1811", "Bacteroidetes", " Bacteroidia", " Bacteroidales", "Prevotellaceae", "Prevotella", "Prevotella copri" ] 
} 
},
{
 "id": "13321",
"metadata": {
 "taxonomy": [ "13321", "21_4093", "Bacteroidetes", " Bacteroidia", " Bacteroidales", "Prevotellaceae", "Prevotella", "Prevotella copri" ] 
} 
},
{
 "id": "13322",
"metadata": {
 "taxonomy": [ "13322", "1_3697", "Bacteroidetes", " Bacteroidia", " Bacteroidales", "Prevotellaceae", "Prevotella", "Prevotella copri" ] 
} 
},
{
 "id": "13331",
"metadata": {
 "taxonomy": [ "13331", "1_1838", "Bacteroidetes", " Bacteroidia", " Bacteroidales", "Prevotellaceae", "Prevotella", "Prevotella copri" ] 
} 
},
{
 "id": "13335",
"metadata": {
 "taxonomy": [ "13335", "121_438", "Bacteroidetes", " Bacteroidia", " Bacteroidales", "Prevotellaceae", "Prevotella", "Prevotella copri" ] 
} 
},
{
 "id": "13337",
"metadata": {
 "taxonomy": [ "13337", "66_2174", "Bacteroidetes", " Bacteroidia", " Bacteroidales", "Prevotellaceae", "Prevotella", "Prevotella copri" ] 
} 
},
{
 "id": "13340",
"metadata": {
 "taxonomy": [ "13340", "112_5460", "Bacteroidetes", " Bacteroidia", " Bacteroidales", "Prevotellaceae", "Prevotella", "Prevotella copri" ] 
} 
},
{
 "id": "13343",
"metadata": {
 "taxonomy": [ "13343", "112_6038", "Bacteroidetes", " Bacteroidia", " Bacteroidales", "Prevotellaceae", "Prevotella", "Prevotella copri" ] 
} 
},
{
 "id": "13347",
"metadata": {
 "taxonomy": [ "13347", "123_2214", "Bacteroidetes", " Bacteroidia", " Bacteroidales", "Prevotellaceae", "Prevotella", "Prevotella copri" ] 
} 
},
{
 "id": "13349",
"metadata": {
 "taxonomy": [ "13349", "123_470", "Bacteroidetes", " Bacteroidia", " Bacteroidales", "Prevotellaceae", "Prevotella", "Prevotella copri" ] 
} 
},
{
 "id": "13350",
"metadata": {
 "taxonomy": [ "13350", "123_5940", "Bacteroidetes", " Bacteroidia", " Bacteroidales", "Prevotellaceae", "Prevotella", "Prevotella copri" ] 
} 
},
{
 "id": "13354",
"metadata": {
 "taxonomy": [ "13354", "23_4129", "Bacteroidetes", " Bacteroidia", " Bacteroidales", "Prevotellaceae", "Prevotella", "Prevotella copri" ] 
} 
},
{
 "id": "13355",
"metadata": {
 "taxonomy": [ "13355", "33_1282", "Bacteroidetes", " Bacteroidia", " Bacteroidales", "Prevotellaceae", "Prevotella", "Prevotella copri" ] 
} 
},
{
 "id": "13359",
"metadata": {
 "taxonomy": [ "13359", "107_2346", "Bacteroidetes", " Bacteroidia", " Bacteroidales", "Prevotellaceae", "Prevotella", "Prevotella copri" ] 
} 
},
{
 "id": "13361",
"metadata": {
 "taxonomy": [ "13361", "104_148", "Bacteroidetes", " Bacteroidia", " Bacteroidales", "Prevotellaceae", "Prevotella", "Prevotella copri" ] 
} 
},
{
 "id": "13364",
"metadata": {
 "taxonomy": [ "13364", "123_5860", "Bacteroidetes", " Bacteroidia", " Bacteroidales", "Prevotellaceae", "Prevotella", "Prevotella copri" ] 
} 
},
{
 "id": "13366",
"metadata": {
 "taxonomy": [ "13366", "112_6356", "Bacteroidetes", " Bacteroidia", " Bacteroidales", "Prevotellaceae", "Prevotella", "Prevotella copri" ] 
} 
},
{
 "id": "13369",
"metadata": {
 "taxonomy": [ "13369", "112_2907", "Bacteroidetes", " Bacteroidia", " Bacteroidales", "Prevotellaceae", "Prevotella", "Prevotella copri" ] 
} 
},
{
 "id": "13373",
"metadata": {
 "taxonomy": [ "13373", "16_6627", "Bacteroidetes", " Bacteroidia", " Bacteroidales", "Prevotellaceae", "Prevotella", "Prevotella copri" ] 
} 
},
{
 "id": "13375",
"metadata": {
 "taxonomy": [ "13375", "54_7210", "Bacteroidetes", " Bacteroidia", " Bacteroidales", "Prevotellaceae", "Prevotella", "Prevotella copri" ] 
} 
},
{
 "id": "13378",
"metadata": {
 "taxonomy": [ "13378", "21_3940", "Bacteroidetes", " Bacteroidia", " Bacteroidales", "Prevotellaceae", "Prevotella", "Prevotella copri" ] 
} 
},
{
 "id": "13382",
"metadata": {
 "taxonomy": [ "13382", "1_3710", "Bacteroidetes", " Bacteroidia", " Bacteroidales", "Prevotellaceae", "Prevotella", "Prevotella copri" ] 
} 
},
{
 "id": "13388",
"metadata": {
 "taxonomy": [ "13388", "6_4402", "Bacteroidetes", " Bacteroidia", " Bacteroidales", "Prevotellaceae", "Prevotella", "Prevotella copri" ] 
} 
},
{
 "id": "13392",
"metadata": {
 "taxonomy": [ "13392", "48_2321", "Bacteroidetes", " Bacteroidia", " Bacteroidales", "Prevotellaceae", "Prevotella", "Prevotella copri" ] 
} 
},
{
 "id": "13398",
"metadata": {
 "taxonomy": [ "13398", "121_3518", "Bacteroidetes", " Bacteroidia", " Bacteroidales", "Prevotellaceae", "Prevotella", "Prevotella copri" ] 
} 
},
{
 "id": "13414",
"metadata": {
 "taxonomy": [ "13414", "81_3094", "Bacteroidetes", " Bacteroidia", " Bacteroidales", "Prevotellaceae", "Prevotella", "Prevotella copri" ] 
} 
},
{
 "id": "13415",
"metadata": {
 "taxonomy": [ "13415", "56_284", "Bacteroidetes", " Bacteroidia", " Bacteroidales", "Bacteroidaceae", "Bacteroides", "Bacteroides ovatus" ] 
} 
},
{
 "id": "13417",
"metadata": {
 "taxonomy": [ "13417", "66_2438", "Bacteroidetes", " Bacteroidia", " Bacteroidales", "Prevotellaceae", "Paraprevotella", "Paraprevotella clara" ] 
} 
},
{
 "id": "13418",
"metadata": {
 "taxonomy": [ "13418", "56_9738", "Bacteroidetes", " Bacteroidia", " Bacteroidales", "Bacteroidaceae", "Bacteroides", "Bacteroides ovatus" ] 
} 
},
{
 "id": "13440",
"metadata": {
 "taxonomy": [ "13440", "128_4806", "Bacteroidetes", " Bacteroidia", " Bacteroidales", "Prevotellaceae", "Prevotella", "Prevotella copri" ] 
} 
},
{
 "id": "13513",
"metadata": {
 "taxonomy": [ "13513", "131_9523", "Bacteroidetes", " Bacteroidia", " Bacteroidales", "Bacteroidaceae", "Bacteroides", "Bacteroides eggerthii" ] 
} 
},
{
 "id": "13526",
"metadata": {
 "taxonomy": [ "13526", "68_3840", "Bacteroidetes", " Bacteroidia", " Bacteroidales", "Bacteroidaceae", "Bacteroides", "Bacteroides ovatus" ] 
} 
},
{
 "id": "13537",
"metadata": {
 "taxonomy": [ "13537", "68_192", "Bacteroidetes", " Bacteroidia", " Bacteroidales", "Bacteroidaceae", "Bacteroides", "Bacteroides ovatus" ] 
} 
},
{
 "id": "13540",
"metadata": {
 "taxonomy": [ "13540", "54_3256", "Bacteroidetes", " Bacteroidia", " Bacteroidales", "Prevotellaceae", "Prevotella", "Prevotella copri" ] 
} 
},
{
 "id": "13548",
"metadata": {
 "taxonomy": [ "13548", "123_6488", "Bacteroidetes", " Bacteroidia", " Bacteroidales", "Prevotellaceae", "Prevotella", "Prevotella copri" ] 
} 
},
{
 "id": "13587",
"metadata": {
 "taxonomy": [ "13587", "77_4097", "Bacteroidetes", " Bacteroidia", " Bacteroidales", "Bacteroidaceae", "Bacteroides", "Bacteroides ovatus" ] 
} 
},
{
 "id": "13594",
"metadata": {
 "taxonomy": [ "13594", "125_1112", "Bacteroidetes", " Bacteroidia", " Bacteroidales", "Prevotellaceae", "Prevotella", "Prevotella copri" ] 
} 
},
{
 "id": "13648",
"metadata": {
 "taxonomy": [ "13648", "112_3162", "Firmicutes", " Erysipelotrichia", " Erysipelotrichales", "Erysipelotrichaceae", "Catenibacterium", "Catenibacterium mitsuokai" ] 
} 
},
{
 "id": "13754",
"metadata": {
 "taxonomy": [ "13754", "49_340", "Firmicutes", " Negativicutes", " Selenomonadales", "Acidaminococcaceae", "Acidaminococcus", "Acidaminococcus intestini" ] 
} 
},
{
 "id": "13777",
"metadata": {
 "taxonomy": [ "13777", "49_377", "Firmicutes", " Negativicutes", " Selenomonadales", "Acidaminococcaceae", "Acidaminococcus", "Acidaminococcus intestini" ] 
} 
},
{
 "id": "13782",
"metadata": {
 "taxonomy": [ "13782", "106_3853", "Bacteroidetes", " Bacteroidia", " Bacteroidales", "Bacteroidaceae", "Bacteroides", "Bacteroides sp." ] 
} 
},
{
 "id": "13785",
"metadata": {
 "taxonomy": [ "13785", "106_2861", "Bacteroidetes", " Bacteroidia", " Bacteroidales", "Prevotellaceae", "Prevotella", "Prevotella stercorea" ] 
} 
},
{
 "id": "13789",
"metadata": {
 "taxonomy": [ "13789", "117_352", "Firmicutes", " Clostridia", " Clostridiales", "Lachnospiraceae", "Blautia", "Blautia" ] 
} 
},
{
 "id": "13810",
"metadata": {
 "taxonomy": [ "13810", "95_7016", "Firmicutes", " Negativicutes", " Selenomonadales", "Veillonellaceae", "Dialister", "Dialister invisus" ] 
} 
},
{
 "id": "13853",
"metadata": {
 "taxonomy": [ "13853", "60_1125", "Firmicutes", " Clostridia", " Clostridiales", "Lachnospiraceae", "Roseburia", "Roseburia intestinalis" ] 
} 
},
{
 "id": "13900",
"metadata": {
 "taxonomy": [ "13900", "84_4218", "Firmicutes", " Negativicutes", " Selenomonadales", "Acidaminococcaceae", "Acidaminococcus", "Acidaminococcus intestini" ] 
} 
},
{
 "id": "13917",
"metadata": {
 "taxonomy": [ "13917", "84_4831", "Firmicutes", " Negativicutes", " Selenomonadales", "Acidaminococcaceae", "Acidaminococcus", "Acidaminococcus intestini" ] 
} 
},
{
 "id": "13919",
"metadata": {
 "taxonomy": [ "13919", "84_2035", "Firmicutes", " Negativicutes", " Selenomonadales", "Acidaminococcaceae", "Acidaminococcus", "Acidaminococcus intestini" ] 
} 
},
{
 "id": "13920",
"metadata": {
 "taxonomy": [ "13920", "49_4390", "Firmicutes", " Negativicutes", " Selenomonadales", "Acidaminococcaceae", "Acidaminococcus", "Acidaminococcus intestini" ] 
} 
},
{
 "id": "13990",
"metadata": {
 "taxonomy": [ "13990", "106_3093", "Firmicutes", " Clostridia", " Clostridiales", "Lactobacillaceae", "Lactobacillus", "Lactobacillus oris" ] 
} 
},
{
 "id": "14002",
"metadata": {
 "taxonomy": [ "14002", "4_167", "Bacteroidetes", " Bacteroidia", " Bacteroidales", "Prevotellaceae", "Prevotella", "Prevotella copri" ] 
} 
},
{
 "id": "14037",
"metadata": {
 "taxonomy": [ "14037", "52_12848", "Firmicutes", " Bacilli", " Lactobacillales", "Streptococcaceae", "Lactococcus", "Lactococcus lactis" ] 
} 
},
{
 "id": "14061",
"metadata": {
 "taxonomy": [ "14061", "57_526", "Firmicutes", " Clostridia", " Clostridiales", "Ruminococcaceae", "incertae sedis", "Ruminococcaceae incertae sedis" ] 
} 
},
{
 "id": "14095",
"metadata": {
 "taxonomy": [ "14095", "19_6257", "Firmicutes", " Clostridia", " Clostridiales", "Clostridiales Family XIII", "Clostridiales Family XIII incertae sedis", "Clostridiales Family XIII incertae sedis" ] 
} 
},
{
 "id": "14108",
"metadata": {
 "taxonomy": [ "14108", "88_1461", "Firmicutes", " Clostridia", " Clostridiales", "Lachnospiraceae", "Roseburia", "Eubacterium rectale" ] 
} 
},
{
 "id": "14109",
"metadata": {
 "taxonomy": [ "14109", "99_12437", "Firmicutes", " Clostridia", " Clostridiales", "Lachnospiraceae", "Blautia", "Blautia" ] 
} 
},
{
 "id": "14118",
"metadata": {
 "taxonomy": [ "14118", "71_3048", "Firmicutes", " Clostridia", " Clostridiales", "Lachnospiraceae", "Lachnospiraceae incertae sedis", "Lachnospiraceae incertae sedis" ] 
} 
},
{
 "id": "14142",
"metadata": {
 "taxonomy": [ "14142", "49_843", "Firmicutes", " Negativicutes", " Selenomonadales", "Veillonellaceae", "Dialister", "Dialister invisus" ] 
} 
},
{
 "id": "14152",
"metadata": {
 "taxonomy": [ "14152", "89_10316", "Bacteroidetes", " Bacteroidia", " Bacteroidales", "Bacteroidaceae", "Bacteroides", "Bacteroides xylanisolvens" ] 
} 
},
{
 "id": "14154",
"metadata": {
 "taxonomy": [ "14154", "102_3215", "Bacteroidetes", " Bacteroidia", " Bacteroidales", "Bacteroidaceae", "Bacteroides", "Bacteroides finegoldii" ] 
} 
},
{
 "id": "14172",
"metadata": {
 "taxonomy": [ "14172", "45_499", "Proteobacteria", " Gammaproteobacteria", " Enterobacteriales", "Enterobacteriaceae", "Escherichia/Shigella", "Escherichia/Shigella" ] 
} 
},
{
 "id": "14190",
"metadata": {
 "taxonomy": [ "14190", "81_4499", "Bacteroidetes", " Bacteroidia", " Bacteroidales", "Prevotellaceae", "Prevotella", "Prevotella copri" ] 
} 
},
{
 "id": "14195",
"metadata": {
 "taxonomy": [ "14195", "68_5565", "Bacteroidetes", " Bacteroidia", " Bacteroidales", "Bacteroidaceae", "Bacteroides", "Bacteroides ovatus" ] 
} 
},
{
 "id": "14221",
"metadata": {
 "taxonomy": [ "14221", "102_2894", "Bacteroidetes", " Bacteroidia", " Bacteroidales", "Porphyromonadaceae", "Barnesiella", "Barnsiella intestinihominis" ] 
} 
},
{
 "id": "14227",
"metadata": {
 "taxonomy": [ "14227", "33_6055", "Bacteroidetes", " Bacteroidia", " Bacteroidales", "Prevotellaceae", "Prevotella", "Prevotella copri" ] 
} 
},
{
 "id": "14228",
"metadata": {
 "taxonomy": [ "14228", "71_2442", "Bacteroidetes", " Bacteroidia", " Bacteroidales", "Bacteroidaceae", "Bacteroides", "Bacteroides caccae" ] 
} 
},
{
 "id": "14251",
"metadata": {
 "taxonomy": [ "14251", "98_2592", "Bacteroidetes", " Bacteroidia", " Bacteroidales", "Porphyromonadaceae", "Barnesiella", "Barnesiella sp." ] 
} 
},
{
 "id": "14254",
"metadata": {
 "taxonomy": [ "14254", "9_2186", "Bacteroidetes", " Bacteroidia", " Bacteroidales", "Porphyromonadaceae", "Parabacteroides", "Parabacteroides johnsonii" ] 
} 
},
{
 "id": "14258",
"metadata": {
 "taxonomy": [ "14258", "1_1957", "Bacteroidetes", " Bacteroidia", " Bacteroidales", "Porphyromonadaceae", "Parabacteroides", "Parabacteroides merdae" ] 
} 
},
{
 "id": "14259",
"metadata": {
 "taxonomy": [ "14259", "119_4854", "Bacteroidetes", " Bacteroidia", " Bacteroidales", "Bacteroidaceae", "Bacteroides", "Bacteroides massiliensis" ] 
} 
},
{
 "id": "14266",
"metadata": {
 "taxonomy": [ "14266", "44_5701", "Bacteroidetes", " Bacteroidia", " Bacteroidales", "Bacteroidaceae", "Bacteroides", "Bacteroides ovatus" ] 
} 
},
{
 "id": "14275",
"metadata": {
 "taxonomy": [ "14275", "62_6061", "Bacteroidetes", " Bacteroidia", " Bacteroidales", "Porphyromonadaceae", "Parabacteroides", "Parabacteroides merdae" ] 
} 
},
{
 "id": "14280",
"metadata": {
 "taxonomy": [ "14280", "1_2957", "Bacteroidetes", " Bacteroidia", " Bacteroidales", "Porphyromonadaceae", "Parabacteroides", "Parabacteroides merdae" ] 
} 
},
{
 "id": "14284",
"metadata": {
 "taxonomy": [ "14284", "28_820", "Bacteroidetes", " Bacteroidia", " Bacteroidales", "Porphyromonadaceae", "Parabacteroides", "Parabacteroides merdae" ] 
} 
},
{
 "id": "14286",
"metadata": {
 "taxonomy": [ "14286", "119_2456", "Bacteroidetes", " Bacteroidia", " Bacteroidales", "Porphyromonadaceae", "Parabacteroides", "Parabacteroides merdae" ] 
} 
},
{
 "id": "14288",
"metadata": {
 "taxonomy": [ "14288", "9_2544", "Bacteroidetes", " Bacteroidia", " Bacteroidales", "Porphyromonadaceae", "Parabacteroides", "Parabacteroides merdae" ] 
} 
},
{
 "id": "14289",
"metadata": {
 "taxonomy": [ "14289", "124_6097", "Bacteroidetes", " Bacteroidia", " Bacteroidales", "Porphyromonadaceae", "Parabacteroides", "Parabacteroides merdae" ] 
} 
},
{
 "id": "14291",
"metadata": {
 "taxonomy": [ "14291", "13_2565", "Bacteroidetes", " Bacteroidia", " Bacteroidales", "Prevotellaceae", "Prevotella", "Prevotella copri" ] 
} 
},
{
 "id": "14293",
"metadata": {
 "taxonomy": [ "14293", "101_9859", "Bacteroidetes", " Bacteroidia", " Bacteroidales", "Porphyromonadaceae", "Parabacteroides", "Parabacteroides merdae" ] 
} 
},
{
 "id": "14297",
"metadata": {
 "taxonomy": [ "14297", "33_1795", "Bacteroidetes", " Bacteroidia", " Bacteroidales", "Prevotellaceae", "Prevotella", "Prevotella copri" ] 
} 
},
{
 "id": "14315",
"metadata": {
 "taxonomy": [ "14315", "54_7320", "Bacteroidetes", " Bacteroidia", " Bacteroidales", "Prevotellaceae", "Prevotella", "Prevotella copri" ] 
} 
},
{
 "id": "14319",
"metadata": {
 "taxonomy": [ "14319", "81_2755", "Bacteroidetes", " Bacteroidia", " Bacteroidales", "Prevotellaceae", "Prevotella", "Prevotella copri" ] 
} 
},
{
 "id": "14356",
"metadata": {
 "taxonomy": [ "14356", "48_2044", "Bacteroidetes", " Bacteroidia", " Bacteroidales", "Prevotellaceae", "Prevotella", "Prevotella copri" ] 
} 
},
{
 "id": "14367",
"metadata": {
 "taxonomy": [ "14367", "22_1875", "Bacteroidetes", " Bacteroidia", " Bacteroidales", "Bacteroidaceae", "Bacteroides", "Bacteroides ovatus" ] 
} 
},
{
 "id": "14368",
"metadata": {
 "taxonomy": [ "14368", "122_757", "Bacteroidetes", " Bacteroidia", " Bacteroidales", "Bacteroidaceae", "Bacteroides", "Bacteroides ovatus" ] 
} 
},
{
 "id": "14379",
"metadata": {
 "taxonomy": [ "14379", "20_6234", "Bacteroidetes", " Bacteroidia", " Bacteroidales", "Bacteroidaceae", "Bacteroides", "Bacteroides intestinalis" ] 
} 
},
{
 "id": "14381",
"metadata": {
 "taxonomy": [ "14381", "91_9222", "Bacteroidetes", " Bacteroidia", " Bacteroidales", "Prevotellaceae", "Paraprevotella", "Paraprevotella clara" ] 
} 
},
{
 "id": "14383",
"metadata": {
 "taxonomy": [ "14383", "91_2697", "Bacteroidetes", " Bacteroidia", " Bacteroidales", "Bacteroidaceae", "Bacteroides", "Bacteroides ovatus" ] 
} 
},
{
 "id": "14392",
"metadata": {
 "taxonomy": [ "14392", "90_2699", "Bacteroidetes", " Bacteroidia", " Bacteroidales", "Porphyromonadaceae", "Barnesiella", "Barnsiella intestinihominis" ] 
} 
},
{
 "id": "14398",
"metadata": {
 "taxonomy": [ "14398", "122_2164", "Bacteroidetes", " Bacteroidia", " Bacteroidales", "Rikenellaceae", "Alistipes", "Alistipes sp." ] 
} 
},
{
 "id": "14399",
"metadata": {
 "taxonomy": [ "14399", "130_6701", "Bacteroidetes", " Bacteroidia", " Bacteroidales", "Rikenellaceae", "Alistipes", "Alistipes sp." ] 
} 
},
{
 "id": "14418",
"metadata": {
 "taxonomy": [ "14418", "56_2693", "Bacteroidetes", " Bacteroidia", " Bacteroidales", "Bacteroidaceae", "Bacteroides", "Bacteroides finegoldii" ] 
} 
},
{
 "id": "14439",
"metadata": {
 "taxonomy": [ "14439", "89_5027", "Bacteroidetes", " Bacteroidia", " Bacteroidales", "Bacteroidaceae", "Bacteroides", "Bacteroides ovatus" ] 
} 
},
{
 "id": "14442",
"metadata": {
 "taxonomy": [ "14442", "100_5930", "Bacteroidetes", " Bacteroidia", " Bacteroidales", "Bacteroidaceae", "Bacteroides", "Bacteroides sp." ] 
} 
},
{
 "id": "14444",
"metadata": {
 "taxonomy": [ "14444", "77_2544", "Bacteroidetes", " Bacteroidia", " Bacteroidales", "Bacteroidaceae", "Bacteroides", "Bacteroides ovatus" ] 
} 
},
{
 "id": "14447",
"metadata": {
 "taxonomy": [ "14447", "131_7538", "Bacteroidetes", " Bacteroidia", " Bacteroidales", "Bacteroidaceae", "Bacteroides", "Bacteroides ovatus" ] 
} 
},
{
 "id": "14470",
"metadata": {
 "taxonomy": [ "14470", "91_3789", "Bacteroidetes", " Bacteroidia", " Bacteroidales", "Bacteroidaceae", "Bacteroides", "Bacteroides ovatus" ] 
} 
},
{
 "id": "14480",
"metadata": {
 "taxonomy": [ "14480", "102_2289", "Bacteroidetes", " Bacteroidia", " Bacteroidales", "Bacteroidaceae", "Bacteroides", "Bacteroides ovatus" ] 
} 
},
{
 "id": "14482",
"metadata": {
 "taxonomy": [ "14482", "79_1764", "Bacteroidetes", " Bacteroidia", " Bacteroidales", "Bacteroidaceae", "Bacteroides", "Bacteroides ovatus" ] 
} 
},
{
 "id": "14487",
"metadata": {
 "taxonomy": [ "14487", "79_8773", "Bacteroidetes", " Bacteroidia", " Bacteroidales", "Bacteroidaceae", "Bacteroides", "Bacteroides ovatus" ] 
} 
},
{
 "id": "14499",
"metadata": {
 "taxonomy": [ "14499", "56_9951", "Bacteroidetes", " Bacteroidia", " Bacteroidales", "Bacteroidaceae", "Bacteroides", "Bacteroides ovatus" ] 
} 
},
{
 "id": "14508",
"metadata": {
 "taxonomy": [ "14508", "102_5410", "Bacteroidetes", " Bacteroidia", " Bacteroidales", "Bacteroidaceae", "Bacteroides", "Bacteroides thetaiotaomicron" ] 
} 
},
{
 "id": "14509",
"metadata": {
 "taxonomy": [ "14509", "91_1760", "Bacteroidetes", " Bacteroidia", " Bacteroidales", "Bacteroidaceae", "Bacteroides", "Bacteroides ovatus" ] 
} 
},
{
 "id": "14514",
"metadata": {
 "taxonomy": [ "14514", "123_5877", "Bacteroidetes", " Bacteroidia", " Bacteroidales", "Porphyromonadaceae", "Barnesiella", "Barnsiella intestinihominis" ] 
} 
},
{
 "id": "14544",
"metadata": {
 "taxonomy": [ "14544", "78_1178", "Bacteroidetes", " Bacteroidia", " Bacteroidales", "Bacteroidaceae", "Bacteroides", "Bacteroides ovatus" ] 
} 
},
{
 "id": "14558",
"metadata": {
 "taxonomy": [ "14558", "58_7851", "Bacteroidetes", " Bacteroidia", " Bacteroidales", "Bacteroidaceae", "Bacteroides", "Bacteroides ovatus" ] 
} 
},
{
 "id": "14571",
"metadata": {
 "taxonomy": [ "14571", "105_6161", "Bacteroidetes", " Bacteroidia", " Bacteroidales", "Bacteroidaceae", "Bacteroides", "Bacteroides ovatus" ] 
} 
},
{
 "id": "14583",
"metadata": {
 "taxonomy": [ "14583", "94_4993", "Bacteroidetes", " Bacteroidia", " Bacteroidales", "Bacteroidaceae", "Bacteroides", "Bacteroides ovatus" ] 
} 
},
{
 "id": "14590",
"metadata": {
 "taxonomy": [ "14590", "94_5426", "Bacteroidetes", " Bacteroidia", " Bacteroidales", "Bacteroidaceae", "Bacteroides", "Bacteroides ovatus" ] 
} 
},
{
 "id": "14592",
"metadata": {
 "taxonomy": [ "14592", "90_3253", "Bacteroidetes", " Bacteroidia", " Bacteroidales", "Bacteroidaceae", "Bacteroides", "Bacteroides uniformis" ] 
} 
},
{
 "id": "14593",
"metadata": {
 "taxonomy": [ "14593", "81_2325", "Bacteroidetes", " Bacteroidia", " Bacteroidales", "Prevotellaceae", "Prevotella", "Prevotella copri" ] 
} 
},
{
 "id": "14616",
"metadata": {
 "taxonomy": [ "14616", "56_4466", "Bacteroidetes", " Bacteroidia", " Bacteroidales", "Bacteroidaceae", "Bacteroides", "Bacteroides ovatus" ] 
} 
},
{
 "id": "14623",
"metadata": {
 "taxonomy": [ "14623", "33_5885", "Bacteroidetes", " Bacteroidia", " Bacteroidales", "Prevotellaceae", "Prevotella", "Prevotella copri" ] 
} 
},
{
 "id": "14628",
"metadata": {
 "taxonomy": [ "14628", "68_9126", "Bacteroidetes", " Bacteroidia", " Bacteroidales", "Bacteroidaceae", "Bacteroides", "Bacteroides ovatus" ] 
} 
},
{
 "id": "14643",
"metadata": {
 "taxonomy": [ "14643", "68_5248", "Bacteroidetes", " Bacteroidia", " Bacteroidales", "Bacteroidaceae", "Bacteroides", "Bacteroides ovatus" ] 
} 
},
{
 "id": "14645",
"metadata": {
 "taxonomy": [ "14645", "23_5487", "Bacteroidetes", " Bacteroidia", " Bacteroidales", "Bacteroidaceae", "Bacteroides", "Bacteroides ovatus" ] 
} 
},
{
 "id": "14650",
"metadata": {
 "taxonomy": [ "14650", "2_6378", "Bacteroidetes", " Bacteroidia", " Bacteroidales", "Bacteroidaceae", "Bacteroides", "Bacteroides thetaiotaomicron" ] 
} 
},
{
 "id": "14653",
"metadata": {
 "taxonomy": [ "14653", "91_9992", "Bacteroidetes", " Bacteroidia", " Bacteroidales", "Bacteroidaceae", "Bacteroides", "Bacteroides ovatus" ] 
} 
},
{
 "id": "14655",
"metadata": {
 "taxonomy": [ "14655", "101_4848", "Bacteroidetes", " Bacteroidia", " Bacteroidales", "Bacteroidaceae", "Bacteroides", "Bacteroides uniformis" ] 
} 
},
{
 "id": "14664",
"metadata": {
 "taxonomy": [ "14664", "91_8182", "Bacteroidetes", " Bacteroidia", " Bacteroidales", "Bacteroidaceae", "Bacteroides", "Bacteroides ovatus" ] 
} 
},
{
 "id": "14667",
"metadata": {
 "taxonomy": [ "14667", "81_5994", "Bacteroidetes", " Bacteroidia", " Bacteroidales", "Prevotellaceae", "Prevotella", "Prevotella copri" ] 
} 
},
{
 "id": "14702",
"metadata": {
 "taxonomy": [ "14702", "114_2084", "Bacteroidetes", " Bacteroidia", " Bacteroidales", "Bacteroidaceae", "Bacteroides", "Bacteroides caccae" ] 
} 
},
{
 "id": "14706",
"metadata": {
 "taxonomy": [ "14706", "55_5485", "Bacteroidetes", " Bacteroidia", " Bacteroidales", "Bacteroidaceae", "Bacteroides", "Bacteroides uniformis" ] 
} 
},
{
 "id": "14709",
"metadata": {
 "taxonomy": [ "14709", "67_3442", "Bacteroidetes", " Bacteroidia", " Bacteroidales", "Bacteroidaceae", "Bacteroides", "Bacteroides caccae" ] 
} 
},
{
 "id": "14710",
"metadata": {
 "taxonomy": [ "14710", "102_5893", "Bacteroidetes", " Bacteroidia", " Bacteroidales", "Bacteroidaceae", "Bacteroides", "Bacteroides caccae" ] 
} 
},
{
 "id": "14722",
"metadata": {
 "taxonomy": [ "14722", "89_2917", "Bacteroidetes", " Bacteroidia", " Bacteroidales", "Bacteroidaceae", "Bacteroides", "Bacteroides ovatus" ] 
} 
},
{
 "id": "14729",
"metadata": {
 "taxonomy": [ "14729", "105_6765", "Bacteroidetes", " Bacteroidia", " Bacteroidales", "Bacteroidaceae", "Bacteroides", "Bacteroides faecis" ] 
} 
},
{
 "id": "14742",
"metadata": {
 "taxonomy": [ "14742", "94_811", "Bacteroidetes", " Bacteroidia", " Bacteroidales", "Bacteroidaceae", "Bacteroides", "Bacteroides finegoldii" ] 
} 
},
{
 "id": "14747",
"metadata": {
 "taxonomy": [ "14747", "75_1723", "Bacteroidetes", " Bacteroidia", " Bacteroidales", "Bacteroidaceae", "Bacteroides", "Bacteroides caccae" ] 
} 
},
{
 "id": "14759",
"metadata": {
 "taxonomy": [ "14759", "108_6923", "Bacteroidetes", " Bacteroidia", " Bacteroidales", "Bacteroidaceae", "Bacteroides", "Bacteroides thetaiotaomicron" ] 
} 
},
{
 "id": "14763",
"metadata": {
 "taxonomy": [ "14763", "63_2030", "Bacteroidetes", " Bacteroidia", " Bacteroidales", "Bacteroidaceae", "Bacteroides", "Bacteroides caccae" ] 
} 
},
{
 "id": "14777",
"metadata": {
 "taxonomy": [ "14777", "106_5770", "Bacteroidetes", " Bacteroidia", " Bacteroidales", "Bacteroidaceae", "Bacteroides", "Bacteroides caccae" ] 
} 
},
{
 "id": "14779",
"metadata": {
 "taxonomy": [ "14779", "77_6741", "Bacteroidetes", " Bacteroidia", " Bacteroidales", "Prevotellaceae", "Paraprevotella", "Paraprevotella clara" ] 
} 
},
{
 "id": "14784",
"metadata": {
 "taxonomy": [ "14784", "130_3696", "Bacteroidetes", " Bacteroidia", " Bacteroidales", "Bacteroidaceae", "Bacteroides", "Bacteroides caccae" ] 
} 
},
{
 "id": "14785",
"metadata": {
 "taxonomy": [ "14785", "63_2716", "Bacteroidetes", " Bacteroidia", " Bacteroidales", "Bacteroidaceae", "Bacteroides", "Bacteroides uniformis" ] 
} 
},
{
 "id": "14789",
"metadata": {
 "taxonomy": [ "14789", "68_6662", "Bacteroidetes", " Bacteroidia", " Bacteroidales", "Bacteroidaceae", "Bacteroides", "Bacteroides ovatus" ] 
} 
},
{
 "id": "14794",
"metadata": {
 "taxonomy": [ "14794", "13_3050", "Bacteroidetes", " Bacteroidia", " Bacteroidales", "Bacteroidaceae", "Bacteroides", "Bacteroides fragilis" ] 
} 
},
{
 "id": "14797",
"metadata": {
 "taxonomy": [ "14797", "30_5231", "Bacteroidetes", " Bacteroidia", " Bacteroidales", "Bacteroidaceae", "Bacteroides", "Bacteroides fragilis" ] 
} 
},
{
 "id": "14798",
"metadata": {
 "taxonomy": [ "14798", "53_2880", "Bacteroidetes", " Bacteroidia", " Bacteroidales", "Bacteroidaceae", "Bacteroides", "Bacteroides fragilis" ] 
} 
},
{
 "id": "14799",
"metadata": {
 "taxonomy": [ "14799", "1_1711", "Bacteroidetes", " Bacteroidia", " Bacteroidales", "Bacteroidaceae", "Bacteroides", "Bacteroides fragilis" ] 
} 
},
{
 "id": "14800",
"metadata": {
 "taxonomy": [ "14800", "65_2596", "Bacteroidetes", " Bacteroidia", " Bacteroidales", "Bacteroidaceae", "Bacteroides", "Bacteroides fragilis" ] 
} 
},
{
 "id": "14804",
"metadata": {
 "taxonomy": [ "14804", "69_3735", "Bacteroidetes", " Bacteroidia", " Bacteroidales", "Bacteroidaceae", "Bacteroides", "Bacteroides massiliensis" ] 
} 
},
{
 "id": "14808",
"metadata": {
 "taxonomy": [ "14808", "9_3149", "Bacteroidetes", " Bacteroidia", " Bacteroidales", "Bacteroidaceae", "Bacteroides", "Bacteroides massiliensis" ] 
} 
},
{
 "id": "14810",
"metadata": {
 "taxonomy": [ "14810", "82_3931", "Bacteroidetes", " Bacteroidia", " Bacteroidales", "Bacteroidaceae", "Bacteroides", "Bacteroides ovatus" ] 
} 
},
{
 "id": "14812",
"metadata": {
 "taxonomy": [ "14812", "116_1133", "Bacteroidetes", " Bacteroidia", " Bacteroidales", "Bacteroidaceae", "Bacteroides", "Bacteroides sp." ] 
} 
},
{
 "id": "14827",
"metadata": {
 "taxonomy": [ "14827", "107_2095", "Bacteroidetes", " Bacteroidia", " Bacteroidales", "Bacteroidaceae", "Bacteroides", "Bacteroides sp." ] 
} 
},
{
 "id": "14833",
"metadata": {
 "taxonomy": [ "14833", "101_4679", "Bacteroidetes", " Bacteroidia", " Bacteroidales", "Bacteroidaceae", "Bacteroides", "Bacteroides ovatus" ] 
} 
},
{
 "id": "14836",
"metadata": {
 "taxonomy": [ "14836", "107_4615", "Bacteroidetes", " Bacteroidia", " Bacteroidales", "Bacteroidaceae", "Bacteroides", "Bacteroides massiliensis" ] 
} 
},
{
 "id": "14839",
"metadata": {
 "taxonomy": [ "14839", "9_65", "Bacteroidetes", " Bacteroidia", " Bacteroidales", "Bacteroidaceae", "Bacteroides", "Bacteroides massiliensis" ] 
} 
},
{
 "id": "14853",
"metadata": {
 "taxonomy": [ "14853", "69_2681", "Bacteroidetes", " Bacteroidia", " Bacteroidales", "Prevotellaceae", "Prevotella", "Prevotella copri" ] 
} 
},
{
 "id": "14855",
"metadata": {
 "taxonomy": [ "14855", "4_1318", "Bacteroidetes", " Bacteroidia", " Bacteroidales", "Prevotellaceae", "Prevotella", "Prevotella copri" ] 
} 
},
{
 "id": "14869",
"metadata": {
 "taxonomy": [ "14869", "105_1706", "Bacteroidetes", " Bacteroidia", " Bacteroidales", "Bacteroidaceae", "Bacteroides", "Bacteroides uniformis" ] 
} 
},
{
 "id": "14884",
"metadata": {
 "taxonomy": [ "14884", "20_8001", "Bacteroidetes", " Bacteroidia", " Bacteroidales", "Bacteroidaceae", "Bacteroides", "Bacteroides eggerthii" ] 
} 
},
{
 "id": "14885",
"metadata": {
 "taxonomy": [ "14885", "131_4952", "Bacteroidetes", " Bacteroidia", " Bacteroidales", "Bacteroidaceae", "Bacteroides", "Bacteroides uniformis" ] 
} 
},
{
 "id": "14893",
"metadata": {
 "taxonomy": [ "14893", "20_8497", "Bacteroidetes", " Bacteroidia", " Bacteroidales", "Bacteroidaceae", "Bacteroides", "Bacteroides eggerthii" ] 
} 
},
{
 "id": "14899",
"metadata": {
 "taxonomy": [ "14899", "131_3653", "Bacteroidetes", " Bacteroidia", " Bacteroidales", "Bacteroidaceae", "Bacteroides", "Bacteroides eggerthii" ] 
} 
},
{
 "id": "14902",
"metadata": {
 "taxonomy": [ "14902", "11_1454", "Bacteroidetes", " Bacteroidia", " Bacteroidales", "Bacteroidaceae", "Bacteroides", "Bacteroides eggerthii" ] 
} 
},
{
 "id": "14910",
"metadata": {
 "taxonomy": [ "14910", "110_5167", "Bacteroidetes", " Bacteroidia", " Bacteroidales", "Bacteroidaceae", "Bacteroides", "Bacteroides eggerthii" ] 
} 
},
{
 "id": "14920",
"metadata": {
 "taxonomy": [ "14920", "75_1188", "Bacteroidetes", " Bacteroidia", " Bacteroidales", "Bacteroidaceae", "Bacteroides", "Bacteroides uniformis" ] 
} 
},
{
 "id": "14923",
"metadata": {
 "taxonomy": [ "14923", "110_878", "Bacteroidetes", " Bacteroidia", " Bacteroidales", "Bacteroidaceae", "Bacteroides", "Bacteroides eggerthii" ] 
} 
},
{
 "id": "14946",
"metadata": {
 "taxonomy": [ "14946", "108_5350", "Bacteroidetes", " Bacteroidia", " Bacteroidales", "Prevotellaceae", "Prevotella", "Prevotella copri" ] 
} 
},
{
 "id": "14948",
"metadata": {
 "taxonomy": [ "14948", "51_1215", "Bacteroidetes", " Bacteroidia", " Bacteroidales", "Bacteroidaceae", "Bacteroides", "Bacteroides uniformis" ] 
} 
},
{
 "id": "14957",
"metadata": {
 "taxonomy": [ "14957", "109_2649", "Bacteroidetes", " Bacteroidia", " Bacteroidales", "Bacteroidaceae", "Bacteroides", "Bacteroides finegoldii" ] 
} 
},
{
 "id": "14960",
"metadata": {
 "taxonomy": [ "14960", "54_5703", "Bacteroidetes", " Bacteroidia", " Bacteroidales", "Prevotellaceae", "Prevotella", "Prevotella copri" ] 
} 
},
{
 "id": "14962",
"metadata": {
 "taxonomy": [ "14962", "108_7200", "Bacteroidetes", " Bacteroidia", " Bacteroidales", "Bacteroidaceae", "Bacteroides", "Bacteroides finegoldii" ] 
} 
},
{
 "id": "14974",
"metadata": {
 "taxonomy": [ "14974", "102_3617", "Bacteroidetes", " Bacteroidia", " Bacteroidales", "Bacteroidaceae", "Bacteroides", "Bacteroides ovatus" ] 
} 
},
{
 "id": "14975",
"metadata": {
 "taxonomy": [ "14975", "42_3454", "Bacteroidetes", " Bacteroidia", " Bacteroidales", "Bacteroidaceae", "Bacteroides", "Bacteroides uniformis" ] 
} 
},
{
 "id": "14978",
"metadata": {
 "taxonomy": [ "14978", "131_8359", "Bacteroidetes", " Bacteroidia", " Bacteroidales", "Bacteroidaceae", "Bacteroides", "Bacteroides xylanisolvens" ] 
} 
},
{
 "id": "14994",
"metadata": {
 "taxonomy": [ "14994", "131_2130", "Bacteroidetes", " Bacteroidia", " Bacteroidales", "Bacteroidaceae", "Bacteroides", "Bacteroides xylanisolvens" ] 
} 
},
{
 "id": "14995",
"metadata": {
 "taxonomy": [ "14995", "91_7013", "Bacteroidetes", " Bacteroidia", " Bacteroidales", "Bacteroidaceae", "Bacteroides", "Bacteroides uniformis" ] 
} 
},
{
 "id": "14997",
"metadata": {
 "taxonomy": [ "14997", "111_12088", "Bacteroidetes", " Bacteroidia", " Bacteroidales", "Bacteroidaceae", "Bacteroides", "Bacteroides uniformis" ] 
} 
},
{
 "id": "15004",
"metadata": {
 "taxonomy": [ "15004", "16_3433", "Bacteroidetes", " Bacteroidia", " Bacteroidales", "Prevotellaceae", "Prevotella", "Prevotella copri" ] 
} 
},
{
 "id": "15006",
"metadata": {
 "taxonomy": [ "15006", "99_12360", "Bacteroidetes", " Bacteroidia", " Bacteroidales", "Bacteroidaceae", "Bacteroides", "Bacteroides uniformis" ] 
} 
},
{
 "id": "15018",
"metadata": {
 "taxonomy": [ "15018", "18_3308", "Bacteroidetes", " Bacteroidia", " Bacteroidales", "Bacteroidaceae", "Bacteroides", "Bacteroides ovatus" ] 
} 
},
{
 "id": "15020",
"metadata": {
 "taxonomy": [ "15020", "108_1962", "Bacteroidetes", " Bacteroidia", " Bacteroidales", "Prevotellaceae", "Prevotella", "Prevotella copri" ] 
} 
},
{
 "id": "15027",
"metadata": {
 "taxonomy": [ "15027", "131_3587", "Bacteroidetes", " Bacteroidia", " Bacteroidales", "Bacteroidaceae", "Bacteroides", "Bacteroides xylanisolvens" ] 
} 
},
{
 "id": "15029",
"metadata": {
 "taxonomy": [ "15029", "108_2845", "Bacteroidetes", " Bacteroidia", " Bacteroidales", "Bacteroidaceae", "Bacteroides", "Bacteroides uniformis" ] 
} 
},
{
 "id": "15034",
"metadata": {
 "taxonomy": [ "15034", "20_1582", "Bacteroidetes", " Bacteroidia", " Bacteroidales", "Bacteroidaceae", "Bacteroides", "Bacteroides eggerthii" ] 
} 
},
{
 "id": "15036",
"metadata": {
 "taxonomy": [ "15036", "91_5617", "Bacteroidetes", " Bacteroidia", " Bacteroidales", "Bacteroidaceae", "Bacteroides", "Bacteroides finegoldii" ] 
} 
},
{
 "id": "15037",
"metadata": {
 "taxonomy": [ "15037", "94_4254", "Bacteroidetes", " Bacteroidia", " Bacteroidales", "Bacteroidaceae", "Bacteroides", "Bacteroides finegoldii" ] 
} 
},
{
 "id": "15038",
"metadata": {
 "taxonomy": [ "15038", "101_9589", "Bacteroidetes", " Bacteroidia", " Bacteroidales", "Bacteroidaceae", "Bacteroides", "Bacteroides uniformis" ] 
} 
},
{
 "id": "15039",
"metadata": {
 "taxonomy": [ "15039", "19_5985", "Bacteroidetes", " Bacteroidia", " Bacteroidales", "Bacteroidaceae", "Bacteroides", "Bacteroides uniformis" ] 
} 
},
{
 "id": "15045",
"metadata": {
 "taxonomy": [ "15045", "109_296", "Bacteroidetes", " Bacteroidia", " Bacteroidales", "Bacteroidaceae", "Bacteroides", "Bacteroides uniformis" ] 
} 
},
{
 "id": "15047",
"metadata": {
 "taxonomy": [ "15047", "62_3049", "Bacteroidetes", " Bacteroidia", " Bacteroidales", "Bacteroidaceae", "Bacteroides", "Bacteroides uniformis" ] 
} 
},
{
 "id": "15049",
"metadata": {
 "taxonomy": [ "15049", "39_2668", "Bacteroidetes", " Bacteroidia", " Bacteroidales", "Bacteroidaceae", "Bacteroides", "Bacteroides uniformis" ] 
} 
},
{
 "id": "15053",
"metadata": {
 "taxonomy": [ "15053", "90_8410", "Bacteroidetes", " Bacteroidia", " Bacteroidales", "Bacteroidaceae", "Bacteroides", "Bacteroides uniformis" ] 
} 
},
{
 "id": "15055",
"metadata": {
 "taxonomy": [ "15055", "37_6104", "Bacteroidetes", " Bacteroidia", " Bacteroidales", "Bacteroidaceae", "Bacteroides", "Bacteroides uniformis" ] 
} 
},
{
 "id": "15064",
"metadata": {
 "taxonomy": [ "15064", "63_3055", "Bacteroidetes", " Bacteroidia", " Bacteroidales", "Bacteroidaceae", "Bacteroides", "Bacteroides uniformis" ] 
} 
},
{
 "id": "15073",
"metadata": {
 "taxonomy": [ "15073", "107_2311", "Bacteroidetes", " Bacteroidia", " Bacteroidales", "Prevotellaceae", "Prevotella", "Prevotella copri" ] 
} 
},
{
 "id": "15076",
"metadata": {
 "taxonomy": [ "15076", "9_2088", "Bacteroidetes", " Bacteroidia", " Bacteroidales", "Prevotellaceae", "Prevotella", "Prevotella sp." ] 
} 
},
{
 "id": "15093",
"metadata": {
 "taxonomy": [ "15093", "20_4397", "Bacteroidetes", " Bacteroidia", " Bacteroidales", "Bacteroidaceae", "Bacteroides", "Bacteroides uniformis" ] 
} 
},
{
 "id": "15099",
"metadata": {
 "taxonomy": [ "15099", "49_2851", "Bacteroidetes", " Bacteroidia", " Bacteroidales", "Bacteroidaceae", "Bacteroides", "Bacteroides uniformis" ] 
} 
},
{
 "id": "15112",
"metadata": {
 "taxonomy": [ "15112", "23_4612", "Bacteroidetes", " Bacteroidia", " Bacteroidales", "Prevotellaceae", "Prevotella", "Prevotella copri" ] 
} 
},
{
 "id": "15118",
"metadata": {
 "taxonomy": [ "15118", "7_2211", "Bacteroidetes", " Bacteroidia", " Bacteroidales", "Porphyromonadaceae", "Parabacteroides", "Parabacteroides merdae" ] 
} 
},
{
 "id": "15125",
"metadata": {
 "taxonomy": [ "15125", "130_4219", "Bacteroidetes", " Bacteroidia", " Bacteroidales", "Bacteroidaceae", "Bacteroides", "Bacteroides caccae" ] 
} 
},
{
 "id": "15131",
"metadata": {
 "taxonomy": [ "15131", "107_908", "Bacteroidetes", " Bacteroidia", " Bacteroidales", "Prevotellaceae", "Prevotella", "Prevotella copri" ] 
} 
},
{
 "id": "15132",
"metadata": {
 "taxonomy": [ "15132", "62_5220", "Bacteroidetes", " Bacteroidia", " Bacteroidales", "Prevotellaceae", "Prevotella", "Prevotella shahii" ] 
} 
},
{
 "id": "15140",
"metadata": {
 "taxonomy": [ "15140", "107_4463", "Bacteroidetes", " Bacteroidia", " Bacteroidales", "Bacteroidaceae", "Bacteroides", "Bacteroides sp." ] 
} 
},
{
 "id": "15143",
"metadata": {
 "taxonomy": [ "15143", "60_7073", "Bacteroidetes", " Bacteroidia", " Bacteroidales", "Bacteroidaceae", "Bacteroides", "Bacteroides sp." ] 
} 
},
{
 "id": "15149",
"metadata": {
 "taxonomy": [ "15149", "56_10685", "Bacteroidetes", " Bacteroidia", " Bacteroidales", "Bacteroidaceae", "Bacteroides", "Bacteroides sp." ] 
} 
},
{
 "id": "15150",
"metadata": {
 "taxonomy": [ "15150", "18_3028", "Bacteroidetes", " Bacteroidia", " Bacteroidales", "Bacteroidaceae", "Bacteroides", "Bacteroides finegoldii" ] 
} 
},
{
 "id": "15153",
"metadata": {
 "taxonomy": [ "15153", "18_5397", "Bacteroidetes", " Bacteroidia", " Bacteroidales", "Bacteroidaceae", "Bacteroides", "Bacteroides ovatus" ] 
} 
},
{
 "id": "15154",
"metadata": {
 "taxonomy": [ "15154", "9_2016", "Bacteroidetes", " Bacteroidia", " Bacteroidales", "Bacteroidaceae", "Bacteroides", "Bacteroides finegoldii" ] 
} 
},
{
 "id": "15159",
"metadata": {
 "taxonomy": [ "15159", "20_4078", "Bacteroidetes", " Bacteroidia", " Bacteroidales", "Bacteroidaceae", "Bacteroides", "Bacteroides eggerthii" ] 
} 
},
{
 "id": "15163",
"metadata": {
 "taxonomy": [ "15163", "123_1202", "Bacteroidetes", " Bacteroidia", " Bacteroidales", "Prevotellaceae", "Prevotella", "Prevotella copri" ] 
} 
},
{
 "id": "15171",
"metadata": {
 "taxonomy": [ "15171", "104_715", "Bacteroidetes", " Bacteroidia", " Bacteroidales", "Prevotellaceae", "Prevotella", "Prevotella copri" ] 
} 
},
{
 "id": "15179",
"metadata": {
 "taxonomy": [ "15179", "100_11979", "Bacteroidetes", " Bacteroidia", " Bacteroidales", "Bacteroidaceae", "Bacteroides", "Bacteroides finegoldii" ] 
} 
},
{
 "id": "15182",
"metadata": {
 "taxonomy": [ "15182", "27_1140", "Bacteroidetes", " Bacteroidia", " Bacteroidales", "Bacteroidaceae", "Bacteroides", "Bacteroides sp." ] 
} 
},
{
 "id": "15183",
"metadata": {
 "taxonomy": [ "15183", "68_11445", "Bacteroidetes", " Bacteroidia", " Bacteroidales", "Bacteroidaceae", "Bacteroides", "Bacteroides finegoldii" ] 
} 
},
{
 "id": "15188",
"metadata": {
 "taxonomy": [ "15188", "56_3405", "Bacteroidetes", " Bacteroidia", " Bacteroidales", "Bacteroidaceae", "Bacteroides", "Bacteroides finegoldii" ] 
} 
},
{
 "id": "15189",
"metadata": {
 "taxonomy": [ "15189", "56_3901", "Bacteroidetes", " Bacteroidia", " Bacteroidales", "Bacteroidaceae", "Bacteroides", "Bacteroides finegoldii" ] 
} 
},
{
 "id": "15191",
"metadata": {
 "taxonomy": [ "15191", "68_4093", "Bacteroidetes", " Bacteroidia", " Bacteroidales", "Bacteroidaceae", "Bacteroides", "Bacteroides finegoldii" ] 
} 
},
{
 "id": "15208",
"metadata": {
 "taxonomy": [ "15208", "105_2342", "Bacteroidetes", " Bacteroidia", " Bacteroidales", "Bacteroidaceae", "Bacteroides", "Bacteroides finegoldii" ] 
} 
},
{
 "id": "15212",
"metadata": {
 "taxonomy": [ "15212", "105_3671", "Bacteroidetes", " Bacteroidia", " Bacteroidales", "Bacteroidaceae", "Bacteroides", "Bacteroides finegoldii" ] 
} 
},
{
 "id": "15233",
"metadata": {
 "taxonomy": [ "15233", "63_6178", "Bacteroidetes", " Bacteroidia", " Bacteroidales", "Porphyromonadaceae", "Parabacteroides", "Parabacteroides merdae" ] 
} 
},
{
 "id": "15235",
"metadata": {
 "taxonomy": [ "15235", "75_597", "Bacteroidetes", " Bacteroidia", " Bacteroidales", "Bacteroidaceae", "Bacteroides", "Bacteroides uniformis" ] 
} 
},
{
 "id": "15242",
"metadata": {
 "taxonomy": [ "15242", "86_2831", "Bacteroidetes", " Bacteroidia", " Bacteroidales", "Bacteroidaceae", "Bacteroides", "Bacteroides caccae" ] 
} 
},
{
 "id": "15244",
"metadata": {
 "taxonomy": [ "15244", "120_3486", "Bacteroidetes", " Bacteroidia", " Bacteroidales", "Bacteroidaceae", "Bacteroides", "Bacteroides finegoldii" ] 
} 
},
{
 "id": "15245",
"metadata": {
 "taxonomy": [ "15245", "120_1527", "Bacteroidetes", " Bacteroidia", " Bacteroidales", "Bacteroidaceae", "Bacteroides", "Bacteroides finegoldii" ] 
} 
},
{
 "id": "15263",
"metadata": {
 "taxonomy": [ "15263", "24_1208", "Bacteroidetes", " Bacteroidia", " Bacteroidales", "Prevotellaceae", "Prevotella", "Prevotella copri" ] 
} 
},
{
 "id": "15289",
"metadata": {
 "taxonomy": [ "15289", "125_5034", "Bacteroidetes", " Bacteroidia", " Bacteroidales", "Prevotellaceae", "Prevotella", "Prevotella copri" ] 
} 
},
{
 "id": "15302",
"metadata": {
 "taxonomy": [ "15302", "100_5256", "Bacteroidetes", " Bacteroidia", " Bacteroidales", "Bacteroidaceae", "Bacteroides", "Bacteroides xylanisolvens" ] 
} 
},
{
 "id": "15304",
"metadata": {
 "taxonomy": [ "15304", "114_17", "Bacteroidetes", " Bacteroidia", " Bacteroidales", "Bacteroidaceae", "Bacteroides", "Bacteroides sp." ] 
} 
},
{
 "id": "15308",
"metadata": {
 "taxonomy": [ "15308", "123_2523", "Bacteroidetes", " Bacteroidia", " Bacteroidales", "Porphyromonadaceae", "Parabacteroides", "Parabacteroides distasonis" ] 
} 
},
{
 "id": "15313",
"metadata": {
 "taxonomy": [ "15313", "119_2843", "Bacteroidetes", " Bacteroidia", " Bacteroidales", "Porphyromonadaceae", "Parabacteroides", "Parabacteroides merdae" ] 
} 
},
{
 "id": "15318",
"metadata": {
 "taxonomy": [ "15318", "102_3672", "Bacteroidetes", " Bacteroidia", " Bacteroidales", "Bacteroidaceae", "Bacteroides", "Bacteroides ovatus" ] 
} 
},
{
 "id": "15319",
"metadata": {
 "taxonomy": [ "15319", "102_1901", "Bacteroidetes", " Bacteroidia", " Bacteroidales", "Bacteroidaceae", "Bacteroides", "Bacteroides ovatus" ] 
} 
},
{
 "id": "15328",
"metadata": {
 "taxonomy": [ "15328", "23_485", "Bacteroidetes", " Bacteroidia", " Bacteroidales", "Prevotellaceae", "Prevotella", "Prevotella copri" ] 
} 
},
{
 "id": "15332",
"metadata": {
 "taxonomy": [ "15332", "123_5669", "Bacteroidetes", " Bacteroidia", " Bacteroidales", "Prevotellaceae", "Prevotella", "Prevotella copri" ] 
} 
},
{
 "id": "15338",
"metadata": {
 "taxonomy": [ "15338", "120_1216", "Bacteroidetes", " Bacteroidia", " Bacteroidales", "Porphyromonadaceae", "Parabacteroides", "Parabacteroides merdae" ] 
} 
},
{
 "id": "15340",
"metadata": {
 "taxonomy": [ "15340", "69_1704", "Bacteroidetes", " Bacteroidia", " Bacteroidales", "Porphyromonadaceae", "Parabacteroides", "Parabacteroides merdae" ] 
} 
},
{
 "id": "15343",
"metadata": {
 "taxonomy": [ "15343", "124_3736", "Bacteroidetes", " Bacteroidia", " Bacteroidales", "Porphyromonadaceae", "Parabacteroides", "Parabacteroides distasonis" ] 
} 
},
{
 "id": "15346",
"metadata": {
 "taxonomy": [ "15346", "69_3927", "Bacteroidetes", " Bacteroidia", " Bacteroidales", "Porphyromonadaceae", "Parabacteroides", "Parabacteroides merdae" ] 
} 
},
{
 "id": "15366",
"metadata": {
 "taxonomy": [ "15366", "108_2658", "Bacteroidetes", " Bacteroidia", " Bacteroidales", "Prevotellaceae", "Prevotella", "Prevotella copri" ] 
} 
},
{
 "id": "15370",
"metadata": {
 "taxonomy": [ "15370", "63_5767", "Bacteroidetes", " Bacteroidia", " Bacteroidales", "Bacteroidaceae", "Bacteroides", "Bacteroides finegoldii" ] 
} 
},
{
 "id": "15388",
"metadata": {
 "taxonomy": [ "15388", "122_1422", "Bacteroidetes", " Bacteroidia", " Bacteroidales", "Bacteroidaceae", "Bacteroides", "Bacteroides caccae" ] 
} 
},
{
 "id": "15389",
"metadata": {
 "taxonomy": [ "15389", "67_2729", "Bacteroidetes", " Bacteroidia", " Bacteroidales", "Bacteroidaceae", "Bacteroides", "Bacteroides uniformis" ] 
} 
},
{
 "id": "15391",
"metadata": {
 "taxonomy": [ "15391", "63_1476", "Bacteroidetes", " Bacteroidia", " Bacteroidales", "Bacteroidaceae", "Bacteroides", "Bacteroides uniformis" ] 
} 
},
{
 "id": "15393",
"metadata": {
 "taxonomy": [ "15393", "125_3201", "Bacteroidetes", " Bacteroidia", " Bacteroidales", "Porphyromonadaceae", "Parabacteroides", "Parabacteroides merdae" ] 
} 
},
{
 "id": "15394",
"metadata": {
 "taxonomy": [ "15394", "107_1263", "Bacteroidetes", " Bacteroidia", " Bacteroidales", "Prevotellaceae", "Prevotella", "Prevotella copri" ] 
} 
},
{
 "id": "15395",
"metadata": {
 "taxonomy": [ "15395", "125_2647", "Bacteroidetes", " Bacteroidia", " Bacteroidales", "Prevotellaceae", "Prevotella", "Prevotella copri" ] 
} 
},
{
 "id": "15398",
"metadata": {
 "taxonomy": [ "15398", "21_7483", "Bacteroidetes", " Bacteroidia", " Bacteroidales", "Prevotellaceae", "Paraprevotella", "Paraprevotella clara" ] 
} 
},
{
 "id": "15400",
"metadata": {
 "taxonomy": [ "15400", "23_2753", "Bacteroidetes", " Bacteroidia", " Bacteroidales", "Prevotellaceae", "Prevotella", "Prevotella copri" ] 
} 
},
{
 "id": "15403",
"metadata": {
 "taxonomy": [ "15403", "16_2564", "Bacteroidetes", " Bacteroidia", " Bacteroidales", "Prevotellaceae", "Prevotella", "Prevotella copri" ] 
} 
},
{
 "id": "15407",
"metadata": {
 "taxonomy": [ "15407", "123_3359", "Bacteroidetes", " Bacteroidia", " Bacteroidales", "Porphyromonadaceae", "Parabacteroides", "Parabacteroides johnsonii" ] 
} 
},
{
 "id": "15410",
"metadata": {
 "taxonomy": [ "15410", "123_3881", "Bacteroidetes", " Bacteroidia", " Bacteroidales", "Prevotellaceae", "Prevotella", "Prevotella copri" ] 
} 
},
{
 "id": "15411",
"metadata": {
 "taxonomy": [ "15411", "60_3036", "Bacteroidetes", " Bacteroidia", " Bacteroidales", "Bacteroidaceae", "Bacteroides", "Bacteroides sp." ] 
} 
},
{
 "id": "15413",
"metadata": {
 "taxonomy": [ "15413", "114_3802", "Bacteroidetes", " Bacteroidia", " Bacteroidales", "Porphyromonadaceae", "Barnesiella", "Barnsiella intestinihominis" ] 
} 
},
{
 "id": "15416",
"metadata": {
 "taxonomy": [ "15416", "58_7121", "Bacteroidetes", " Bacteroidia", " Bacteroidales", "Bacteroidaceae", "Bacteroides", "Bacteroides ovatus" ] 
} 
},
{
 "id": "15417",
"metadata": {
 "taxonomy": [ "15417", "68_11584", "Bacteroidetes", " Bacteroidia", " Bacteroidales", "Bacteroidaceae", "Bacteroides", "Bacteroides sp." ] 
} 
},
{
 "id": "15420",
"metadata": {
 "taxonomy": [ "15420", "114_7012", "Bacteroidetes", " Bacteroidia", " Bacteroidales", "Bacteroidaceae", "Bacteroides", "Bacteroides thetaiotaomicron" ] 
} 
},
{
 "id": "15440",
"metadata": {
 "taxonomy": [ "15440", "42_5718", "Bacteroidetes", " Bacteroidia", " Bacteroidales", "Bacteroidaceae", "Bacteroides", "Bacteroides uniformis" ] 
} 
},
{
 "id": "15441",
"metadata": {
 "taxonomy": [ "15441", "91_2164", "Bacteroidetes", " Bacteroidia", " Bacteroidales", "Bacteroidaceae", "Bacteroides", "Bacteroides ovatus" ] 
} 
},
{
 "id": "15445",
"metadata": {
 "taxonomy": [ "15445", "79_7365", "Bacteroidetes", " Bacteroidia", " Bacteroidales", "Bacteroidaceae", "Bacteroides", "Bacteroides ovatus" ] 
} 
},
{
 "id": "15452",
"metadata": {
 "taxonomy": [ "15452", "54_1485", "Bacteroidetes", " Bacteroidia", " Bacteroidales", "Prevotellaceae", "Prevotella", "Prevotella copri" ] 
} 
},
{
 "id": "15453",
"metadata": {
 "taxonomy": [ "15453", "123_3316", "Bacteroidetes", " Bacteroidia", " Bacteroidales", "Prevotellaceae", "Prevotella", "Prevotella copri" ] 
} 
},
{
 "id": "15458",
"metadata": {
 "taxonomy": [ "15458", "4_2100", "Bacteroidetes", " Bacteroidia", " Bacteroidales", "Prevotellaceae", "Prevotella", "Prevotella copri" ] 
} 
},
{
 "id": "15473",
"metadata": {
 "taxonomy": [ "15473", "20_8842", "Bacteroidetes", " Bacteroidia", " Bacteroidales", "Bacteroidaceae", "Bacteroides", "Bacteroides eggerthii" ] 
} 
},
{
 "id": "15475",
"metadata": {
 "taxonomy": [ "15475", "124_3419", "Bacteroidetes", " Bacteroidia", " Bacteroidales", "Bacteroidaceae", "Bacteroides", "Bacteroides vulgatus" ] 
} 
},
{
 "id": "15477",
"metadata": {
 "taxonomy": [ "15477", "56_11291", "Bacteroidetes", " Bacteroidia", " Bacteroidales", "Bacteroidaceae", "Bacteroides", "Bacteroides sp." ] 
} 
},
{
 "id": "15480",
"metadata": {
 "taxonomy": [ "15480", "108_3117", "Bacteroidetes", " Bacteroidia", " Bacteroidales", "Bacteroidaceae", "Bacteroides", "Bacteroides finegoldii" ] 
} 
},
{
 "id": "15481",
"metadata": {
 "taxonomy": [ "15481", "108_6717", "Bacteroidetes", " Bacteroidia", " Bacteroidales", "Bacteroidaceae", "Bacteroides", "Bacteroides finegoldii" ] 
} 
},
{
 "id": "15483",
"metadata": {
 "taxonomy": [ "15483", "60_6305", "Bacteroidetes", " Bacteroidia", " Bacteroidales", "Bacteroidaceae", "Bacteroides", "Bacteroides vulgatus" ] 
} 
},
{
 "id": "15484",
"metadata": {
 "taxonomy": [ "15484", "4_184", "Bacteroidetes", " Bacteroidia", " Bacteroidales", "Prevotellaceae", "Prevotella", "Prevotella copri" ] 
} 
},
{
 "id": "15496",
"metadata": {
 "taxonomy": [ "15496", "65_8064", "Bacteroidetes", " Bacteroidia", " Bacteroidales", "Bacteroidaceae", "Bacteroides", "Bacteroides uniformis" ] 
} 
},
{
 "id": "15529",
"metadata": {
 "taxonomy": [ "15529", "69_4287", "Bacteroidetes", " Bacteroidia", " Bacteroidales", "Prevotellaceae", "Prevotella", "Prevotella copri" ] 
} 
},
{
 "id": "15532",
"metadata": {
 "taxonomy": [ "15532", "56_1762", "Bacteroidetes", " Bacteroidia", " Bacteroidales", "Bacteroidaceae", "Bacteroides", "Bacteroides ovatus" ] 
} 
},
{
 "id": "15540",
"metadata": {
 "taxonomy": [ "15540", "114_7995", "Bacteroidetes", " Bacteroidia", " Bacteroidales", "Prevotellaceae", "Prevotella", "Prevotella copri" ] 
} 
},
{
 "id": "15543",
"metadata": {
 "taxonomy": [ "15543", "123_6072", "Bacteroidetes", " Bacteroidia", " Bacteroidales", "Prevotellaceae", "Prevotella", "Prevotella copri" ] 
} 
},
{
 "id": "15548",
"metadata": {
 "taxonomy": [ "15548", "59_6913", "Bacteroidetes", " Bacteroidia", " Bacteroidales", "Bacteroidaceae", "Bacteroides", "Bacteroides sp." ] 
} 
},
{
 "id": "15550",
"metadata": {
 "taxonomy": [ "15550", "63_4099", "Bacteroidetes", " Bacteroidia", " Bacteroidales", "Porphyromonadaceae", "Parabacteroides", "Parabacteroides merdae" ] 
} 
},
{
 "id": "15551",
"metadata": {
 "taxonomy": [ "15551", "4_3752", "Bacteroidetes", " Bacteroidia", " Bacteroidales", "Prevotellaceae", "Prevotella", "Prevotella copri" ] 
} 
},
{
 "id": "15562",
"metadata": {
 "taxonomy": [ "15562", "79_7335", "Bacteroidetes", " Bacteroidia", " Bacteroidales", "Bacteroidaceae", "Bacteroides", "Bacteroides ovatus" ] 
} 
},
{
 "id": "15565",
"metadata": {
 "taxonomy": [ "15565", "1_1644", "Bacteroidetes", " Bacteroidia", " Bacteroidales", "Rikenellaceae", "Alistipes", "Alistipes onderdonkii" ] 
} 
},
{
 "id": "15569",
"metadata": {
 "taxonomy": [ "15569", "54_1189", "Bacteroidetes", " Bacteroidia", " Bacteroidales", "Prevotellaceae", "Prevotella", "Prevotella copri" ] 
} 
},
{
 "id": "15572",
"metadata": {
 "taxonomy": [ "15572", "31_3037", "Bacteroidetes", " Bacteroidia", " Bacteroidales", "Prevotellaceae", "Prevotella", "Prevotella copri" ] 
} 
},
{
 "id": "15580",
"metadata": {
 "taxonomy": [ "15580", "54_2731", "Bacteroidetes", " Bacteroidia", " Bacteroidales", "Prevotellaceae", "Prevotella", "Prevotella copri" ] 
} 
},
{
 "id": "15613",
"metadata": {
 "taxonomy": [ "15613", "1_1544", "Bacteroidetes", " Bacteroidia", " Bacteroidales", "Prevotellaceae", "Prevotella", "Prevotella copri" ] 
} 
},
{
 "id": "15617",
"metadata": {
 "taxonomy": [ "15617", "21_2637", "Bacteroidetes", " Bacteroidia", " Bacteroidales", "Prevotellaceae", "Prevotella", "Prevotella copri" ] 
} 
},
{
 "id": "15623",
"metadata": {
 "taxonomy": [ "15623", "125_3785", "Bacteroidetes", " Bacteroidia", " Bacteroidales", "Prevotellaceae", "Prevotella", "Prevotella sp." ] 
} 
},
{
 "id": "15633",
"metadata": {
 "taxonomy": [ "15633", "70_2268", "Bacteroidetes", " Bacteroidia", " Bacteroidales", "Prevotellaceae", "Prevotella", "Prevotella copri" ] 
} 
},
{
 "id": "15634",
"metadata": {
 "taxonomy": [ "15634", "81_3347", "Bacteroidetes", " Bacteroidia", " Bacteroidales", "Prevotellaceae", "Prevotella", "Prevotella sp." ] 
} 
},
{
 "id": "15641",
"metadata": {
 "taxonomy": [ "15641", "81_1718", "Bacteroidetes", " Bacteroidia", " Bacteroidales", "Prevotellaceae", "Prevotella", "Prevotella sp." ] 
} 
},
{
 "id": "15648",
"metadata": {
 "taxonomy": [ "15648", "70_6396", "Bacteroidetes", " Bacteroidia", " Bacteroidales", "Prevotellaceae", "Prevotella", "Prevotella sp." ] 
} 
},
{
 "id": "15667",
"metadata": {
 "taxonomy": [ "15667", "112_6272", "Bacteroidetes", " Bacteroidia", " Bacteroidales", "Prevotellaceae", "Prevotella", "Prevotella copri" ] 
} 
},
{
 "id": "15695",
"metadata": {
 "taxonomy": [ "15695", "97_2284", "Bacteroidetes", " Bacteroidia", " Bacteroidales", "Prevotellaceae", "Prevotella", "Prevotella sp." ] 
} 
},
{
 "id": "15700",
"metadata": {
 "taxonomy": [ "15700", "39_3274", "Bacteroidetes", " Bacteroidia", " Bacteroidales", "Bacteroidaceae", "Bacteroides", "Bacteroides sp." ] 
} 
},
{
 "id": "15753",
"metadata": {
 "taxonomy": [ "15753", "97_180", "Bacteroidetes", " Bacteroidia", " Bacteroidales", "Prevotellaceae", "Paraprevotella", "Paraprevotella clara" ] 
} 
},
{
 "id": "15759",
"metadata": {
 "taxonomy": [ "15759", "81_1125", "Bacteroidetes", " Bacteroidia", " Bacteroidales", "Prevotellaceae", "Prevotella", "Prevotella copri" ] 
} 
},
{
 "id": "15760",
"metadata": {
 "taxonomy": [ "15760", "81_1631", "Bacteroidetes", " Bacteroidia", " Bacteroidales", "Prevotellaceae", "Prevotella", "Prevotella copri" ] 
} 
},
{
 "id": "15761",
"metadata": {
 "taxonomy": [ "15761", "129_2792", "Bacteroidetes", " Bacteroidia", " Bacteroidales", "Prevotellaceae", "Prevotella", "Prevotella copri" ] 
} 
},
{
 "id": "15765",
"metadata": {
 "taxonomy": [ "15765", "9_1942", "Bacteroidetes", " Bacteroidia", " Bacteroidales", "Prevotellaceae", "Prevotella", "Prevotella copri" ] 
} 
},
{
 "id": "15769",
"metadata": {
 "taxonomy": [ "15769", "108_7330", "Bacteroidetes", " Bacteroidia", " Bacteroidales", "Prevotellaceae", "Prevotella", "Prevotella copri" ] 
} 
},
{
 "id": "15772",
"metadata": {
 "taxonomy": [ "15772", "108_3110", "Bacteroidetes", " Bacteroidia", " Bacteroidales", "Prevotellaceae", "Prevotella", "Prevotella copri" ] 
} 
},
{
 "id": "15793",
"metadata": {
 "taxonomy": [ "15793", "43_4125", "Bacteroidetes", " Bacteroidia", " Bacteroidales", "Prevotellaceae", "Prevotella", "Prevotella copri" ] 
} 
},
{
 "id": "15795",
"metadata": {
 "taxonomy": [ "15795", "1_1851", "Bacteroidetes", " Bacteroidia", " Bacteroidales", "Prevotellaceae", "Prevotella", "Prevotella copri" ] 
} 
},
{
 "id": "15800",
"metadata": {
 "taxonomy": [ "15800", "81_2744", "Bacteroidetes", " Bacteroidia", " Bacteroidales", "Prevotellaceae", "Prevotella", "Prevotella copri" ] 
} 
},
{
 "id": "15801",
"metadata": {
 "taxonomy": [ "15801", "121_5725", "Bacteroidetes", " Bacteroidia", " Bacteroidales", "Bacteroidaceae", "Bacteroides", "Bacteroides massiliensis" ] 
} 
},
{
 "id": "15807",
"metadata": {
 "taxonomy": [ "15807", "123_7535", "Bacteroidetes", " Bacteroidia", " Bacteroidales", "Prevotellaceae", "Prevotella", "Prevotella copri" ] 
} 
},
{
 "id": "15811",
"metadata": {
 "taxonomy": [ "15811", "123_6884", "Bacteroidetes", " Bacteroidia", " Bacteroidales", "Prevotellaceae", "Prevotella", "Prevotella copri" ] 
} 
},
{
 "id": "15817",
"metadata": {
 "taxonomy": [ "15817", "31_2900", "Bacteroidetes", " Bacteroidia", " Bacteroidales", "Prevotellaceae", "Prevotella", "Prevotella copri" ] 
} 
},
{
 "id": "15825",
"metadata": {
 "taxonomy": [ "15825", "123_2156", "Bacteroidetes", " Bacteroidia", " Bacteroidales", "Prevotellaceae", "Prevotella", "Prevotella copri" ] 
} 
},
{
 "id": "15829",
"metadata": {
 "taxonomy": [ "15829", "112_592", "Bacteroidetes", " Bacteroidia", " Bacteroidales", "Prevotellaceae", "Prevotella", "Prevotella copri" ] 
} 
},
{
 "id": "15830",
"metadata": {
 "taxonomy": [ "15830", "121_6941", "Bacteroidetes", " Bacteroidia", " Bacteroidales", "Prevotellaceae", "Prevotella", "Prevotella copri" ] 
} 
},
{
 "id": "15832",
"metadata": {
 "taxonomy": [ "15832", "43_2241", "Bacteroidetes", " Bacteroidia", " Bacteroidales", "Prevotellaceae", "Prevotella", "Prevotella copri" ] 
} 
},
{
 "id": "15834",
"metadata": {
 "taxonomy": [ "15834", "43_410", "Bacteroidetes", " Bacteroidia", " Bacteroidales", "Prevotellaceae", "Prevotella", "Prevotella copri" ] 
} 
},
{
 "id": "15837",
"metadata": {
 "taxonomy": [ "15837", "125_2739", "Bacteroidetes", " Bacteroidia", " Bacteroidales", "Prevotellaceae", "Prevotella", "Prevotella copri" ] 
} 
},
{
 "id": "15840",
"metadata": {
 "taxonomy": [ "15840", "8_1040", "Bacteroidetes", " Bacteroidia", " Bacteroidales", "Prevotellaceae", "Paraprevotella", "Paraprevotella clara" ] 
} 
},
{
 "id": "15843",
"metadata": {
 "taxonomy": [ "15843", "25_717", "Bacteroidetes", " Bacteroidia", " Bacteroidales", "Prevotellaceae", "Prevotella", "Prevotella copri" ] 
} 
},
{
 "id": "15847",
"metadata": {
 "taxonomy": [ "15847", "59_5961", "Bacteroidetes", " Bacteroidia", " Bacteroidales", "Prevotellaceae", "Prevotella", "Prevotella copri" ] 
} 
},
{
 "id": "15848",
"metadata": {
 "taxonomy": [ "15848", "33_2741", "Bacteroidetes", " Bacteroidia", " Bacteroidales", "Prevotellaceae", "Prevotella", "Prevotella copri" ] 
} 
},
{
 "id": "15853",
"metadata": {
 "taxonomy": [ "15853", "4_4305", "Bacteroidetes", " Bacteroidia", " Bacteroidales", "Prevotellaceae", "Prevotella", "Prevotella copri" ] 
} 
},
{
 "id": "15856",
"metadata": {
 "taxonomy": [ "15856", "112_3064", "Bacteroidetes", " Bacteroidia", " Bacteroidales", "Prevotellaceae", "Prevotella", "Prevotella copri" ] 
} 
},
{
 "id": "15873",
"metadata": {
 "taxonomy": [ "15873", "112_4918", "Bacteroidetes", " Bacteroidia", " Bacteroidales", "Prevotellaceae", "Prevotella", "Prevotella copri" ] 
} 
},
{
 "id": "15878",
"metadata": {
 "taxonomy": [ "15878", "23_5345", "Bacteroidetes", " Bacteroidia", " Bacteroidales", "Bacteroidaceae", "Bacteroides", "Bacteroides ovatus" ] 
} 
},
{
 "id": "15880",
"metadata": {
 "taxonomy": [ "15880", "16_2878", "Bacteroidetes", " Bacteroidia", " Bacteroidales", "Bacteroidaceae", "Bacteroides", "Bacteroides uniformis" ] 
} 
},
{
 "id": "15891",
"metadata": {
 "taxonomy": [ "15891", "54_3247", "Bacteroidetes", " Bacteroidia", " Bacteroidales", "Prevotellaceae", "Prevotella", "Prevotella copri" ] 
} 
},
{
 "id": "15893",
"metadata": {
 "taxonomy": [ "15893", "104_758", "Bacteroidetes", " Bacteroidia", " Bacteroidales", "Prevotellaceae", "Prevotella", "Prevotella copri" ] 
} 
},
{
 "id": "15897",
"metadata": {
 "taxonomy": [ "15897", "69_1633", "Bacteroidetes", " Bacteroidia", " Bacteroidales", "Bacteroidaceae", "Bacteroides", "Bacteroides caccae" ] 
} 
},
{
 "id": "15908",
"metadata": {
 "taxonomy": [ "15908", "123_3553", "Bacteroidetes", " Bacteroidia", " Bacteroidales", "Prevotellaceae", "Prevotella", "Prevotella copri" ] 
} 
},
{
 "id": "15909",
"metadata": {
 "taxonomy": [ "15909", "71_8390", "Bacteroidetes", " Bacteroidia", " Bacteroidales", "Prevotellaceae", "Prevotella", "Prevotella copri" ] 
} 
},
{
 "id": "15912",
"metadata": {
 "taxonomy": [ "15912", "33_4535", "Bacteroidetes", " Bacteroidia", " Bacteroidales", "Prevotellaceae", "Prevotella", "Prevotella copri" ] 
} 
},
{
 "id": "15915",
"metadata": {
 "taxonomy": [ "15915", "71_1316", "Bacteroidetes", " Bacteroidia", " Bacteroidales", "Prevotellaceae", "Prevotella", "Prevotella copri" ] 
} 
},
{
 "id": "15917",
"metadata": {
 "taxonomy": [ "15917", "4_1073", "Bacteroidetes", " Bacteroidia", " Bacteroidales", "Prevotellaceae", "Prevotella", "Prevotella copri" ] 
} 
},
{
 "id": "15927",
"metadata": {
 "taxonomy": [ "15927", "104_543", "Bacteroidetes", " Bacteroidia", " Bacteroidales", "Prevotellaceae", "Prevotella", "Prevotella copri" ] 
} 
},
{
 "id": "15928",
"metadata": {
 "taxonomy": [ "15928", "104_1356", "Bacteroidetes", " Bacteroidia", " Bacteroidales", "Prevotellaceae", "Prevotella", "Prevotella copri" ] 
} 
},
{
 "id": "15943",
"metadata": {
 "taxonomy": [ "15943", "81_6556", "Bacteroidetes", " Bacteroidia", " Bacteroidales", "Prevotellaceae", "Prevotella", "Prevotella copri" ] 
} 
},
{
 "id": "15944",
"metadata": {
 "taxonomy": [ "15944", "81_1396", "Bacteroidetes", " Bacteroidia", " Bacteroidales", "Prevotellaceae", "Prevotella", "Prevotella copri" ] 
} 
},
{
 "id": "15948",
"metadata": {
 "taxonomy": [ "15948", "81_4679", "Bacteroidetes", " Bacteroidia", " Bacteroidales", "Prevotellaceae", "Prevotella", "Prevotella copri" ] 
} 
},
{
 "id": "15963",
"metadata": {
 "taxonomy": [ "15963", "104_1464", "Bacteroidetes", " Bacteroidia", " Bacteroidales", "Prevotellaceae", "Prevotella", "Prevotella copri" ] 
} 
},
{
 "id": "15964",
"metadata": {
 "taxonomy": [ "15964", "104_569", "Bacteroidetes", " Bacteroidia", " Bacteroidales", "Prevotellaceae", "Prevotella", "Prevotella copri" ] 
} 
},
{
 "id": "16006",
"metadata": {
 "taxonomy": [ "16006", "121_5959", "Bacteroidetes", " Bacteroidia", " Bacteroidales", "Prevotellaceae", "Prevotella", "Prevotella copri" ] 
} 
},
{
 "id": "16007",
"metadata": {
 "taxonomy": [ "16007", "1_2266", "Bacteroidetes", " Bacteroidia", " Bacteroidales", "Prevotellaceae", "Prevotella", "Prevotella copri" ] 
} 
},
{
 "id": "16009",
"metadata": {
 "taxonomy": [ "16009", "112_5887", "Bacteroidetes", " Bacteroidia", " Bacteroidales", "Prevotellaceae", "Prevotella", "Prevotella copri" ] 
} 
},
{
 "id": "16013",
"metadata": {
 "taxonomy": [ "16013", "21_3087", "Bacteroidetes", " Bacteroidia", " Bacteroidales", "Prevotellaceae", "Prevotella", "Prevotella copri" ] 
} 
},
{
 "id": "16021",
"metadata": {
 "taxonomy": [ "16021", "96_4693", "Bacteroidetes", " Bacteroidia", " Bacteroidales", "Prevotellaceae", "Prevotella", "Prevotella copri" ] 
} 
},
{
 "id": "16023",
"metadata": {
 "taxonomy": [ "16023", "1_1861", "Bacteroidetes", " Bacteroidia", " Bacteroidales", "Prevotellaceae", "Prevotella", "Prevotella copri" ] 
} 
},
{
 "id": "16026",
"metadata": {
 "taxonomy": [ "16026", "104_446", "Bacteroidetes", " Bacteroidia", " Bacteroidales", "Prevotellaceae", "Prevotella", "Prevotella copri" ] 
} 
},
{
 "id": "16036",
"metadata": {
 "taxonomy": [ "16036", "121_3292", "Bacteroidetes", " Bacteroidia", " Bacteroidales", "Prevotellaceae", "Prevotella", "Prevotella copri" ] 
} 
},
{
 "id": "16041",
"metadata": {
 "taxonomy": [ "16041", "112_5319", "Bacteroidetes", " Bacteroidia", " Bacteroidales", "Prevotellaceae", "Prevotella", "Prevotella copri" ] 
} 
},
{
 "id": "16045",
"metadata": {
 "taxonomy": [ "16045", "123_3895", "Bacteroidetes", " Bacteroidia", " Bacteroidales", "Bacteroidaceae", "Bacteroides", "Bacteroides ovatus" ] 
} 
},
{
 "id": "16046",
"metadata": {
 "taxonomy": [ "16046", "123_2583", "Bacteroidetes", " Bacteroidia", " Bacteroidales", "Prevotellaceae", "Prevotella", "Prevotella copri" ] 
} 
},
{
 "id": "16054",
"metadata": {
 "taxonomy": [ "16054", "123_6929", "Bacteroidetes", " Bacteroidia", " Bacteroidales", "Prevotellaceae", "Prevotella", "Prevotella copri" ] 
} 
},
{
 "id": "16057",
"metadata": {
 "taxonomy": [ "16057", "123_2162", "Bacteroidetes", " Bacteroidia", " Bacteroidales", "Prevotellaceae", "Prevotella", "Prevotella copri" ] 
} 
},
{
 "id": "16059",
"metadata": {
 "taxonomy": [ "16059", "104_923", "Bacteroidetes", " Bacteroidia", " Bacteroidales", "Prevotellaceae", "Prevotella", "Prevotella copri" ] 
} 
},
{
 "id": "16070",
"metadata": {
 "taxonomy": [ "16070", "112_3141", "Bacteroidetes", " Bacteroidia", " Bacteroidales", "Prevotellaceae", "Prevotella", "Prevotella copri" ] 
} 
},
{
 "id": "16082",
"metadata": {
 "taxonomy": [ "16082", "8_1969", "Bacteroidetes", " Bacteroidia", " Bacteroidales", "Bacteroidaceae", "Bacteroides", "Bacteroides uniformis" ] 
} 
},
{
 "id": "16099",
"metadata": {
 "taxonomy": [ "16099", "48_6260", "Bacteroidetes", " Bacteroidia", " Bacteroidales", "Prevotellaceae", "Prevotella", "Prevotella copri" ] 
} 
},
{
 "id": "16105",
"metadata": {
 "taxonomy": [ "16105", "48_6344", "Bacteroidetes", " Bacteroidia", " Bacteroidales", "Prevotellaceae", "Prevotella", "Prevotella copri" ] 
} 
},
{
 "id": "16107",
"metadata": {
 "taxonomy": [ "16107", "48_1131", "Bacteroidetes", " Bacteroidia", " Bacteroidales", "Prevotellaceae", "Prevotella", "Prevotella copri" ] 
} 
},
{
 "id": "16119",
"metadata": {
 "taxonomy": [ "16119", "66_2527", "Bacteroidetes", " Bacteroidia", " Bacteroidales", "Prevotellaceae", "Prevotella", "Prevotella copri" ] 
} 
},
{
 "id": "16145",
"metadata": {
 "taxonomy": [ "16145", "58_8528", "Bacteroidetes", " Bacteroidia", " Bacteroidales", "Bacteroidaceae", "Bacteroides", "Bacteroides ovatus" ] 
} 
},
{
 "id": "16150",
"metadata": {
 "taxonomy": [ "16150", "33_3015", "Bacteroidetes", " Bacteroidia", " Bacteroidales", "Prevotellaceae", "Prevotella", "Prevotella copri" ] 
} 
},
{
 "id": "16155",
"metadata": {
 "taxonomy": [ "16155", "77_5005", "Bacteroidetes", " Bacteroidia", " Bacteroidales", "Bacteroidaceae", "Bacteroides", "Bacteroides xylanisolvens" ] 
} 
},
{
 "id": "16156",
"metadata": {
 "taxonomy": [ "16156", "102_2629", "Bacteroidetes", " Bacteroidia", " Bacteroidales", "Bacteroidaceae", "Bacteroides", "Bacteroides vulgatus" ] 
} 
},
{
 "id": "16157",
"metadata": {
 "taxonomy": [ "16157", "43_3647", "Bacteroidetes", " Bacteroidia", " Bacteroidales", "Prevotellaceae", "Prevotella", "Prevotella copri" ] 
} 
},
{
 "id": "16175",
"metadata": {
 "taxonomy": [ "16175", "58_8221", "Bacteroidetes", " Bacteroidia", " Bacteroidales", "Bacteroidaceae", "Bacteroides", "Bacteroides vulgatus" ] 
} 
},
{
 "id": "16187",
"metadata": {
 "taxonomy": [ "16187", "5_774", "Bacteroidetes", " Bacteroidia", " Bacteroidales", "Prevotellaceae", "Prevotella", "Prevotella copri" ] 
} 
},
{
 "id": "16191",
"metadata": {
 "taxonomy": [ "16191", "62_1786", "Bacteroidetes", " Bacteroidia", " Bacteroidales", "Porphyromonadaceae", "Parabacteroides", "Parabacteroides merdae" ] 
} 
},
{
 "id": "16226",
"metadata": {
 "taxonomy": [ "16226", "71_733", "Verrucomicrobia", " Verrucomicrobiae", " Verrucomicrobiales", "Akkermansiaceae", "Akkermansia", "Akkermansia muciniphila" ] 
} 
},
{
 "id": "16237",
"metadata": {
 "taxonomy": [ "16237", "102_723", "Bacteroidetes", " Bacteroidia", " Bacteroidales", "Prevotellaceae", "Prevotella", "Prevotella copri" ] 
} 
},
{
 "id": "16259",
"metadata": {
 "taxonomy": [ "16259", "105_3713", "Bacteroidetes", " Bacteroidia", " Bacteroidales", "Bacteroidaceae", "Bacteroides", "Bacteroides massiliensis" ] 
} 
},
{
 "id": "16265",
"metadata": {
 "taxonomy": [ "16265", "50_1545", "Bacteroidetes", " Bacteroidia", " Bacteroidales", "Prevotellaceae", "Prevotella", "Prevotella copri" ] 
} 
},
{
 "id": "16290",
"metadata": {
 "taxonomy": [ "16290", "112_2647", "Bacteroidetes", " Bacteroidia", " Bacteroidales", "Prevotellaceae", "Prevotella", "Prevotella copri" ] 
} 
},
{
 "id": "16297",
"metadata": {
 "taxonomy": [ "16297", "17_3172", "Bacteroidetes", " Bacteroidia", " Bacteroidales", "Prevotellaceae", "Prevotella", "Prevotella copri" ] 
} 
},
{
 "id": "16308",
"metadata": {
 "taxonomy": [ "16308", "99_3728", "Bacteroidetes", " Bacteroidia", " Bacteroidales", "Bacteroidaceae", "Bacteroides", "Bacteroides uniformis" ] 
} 
},
{
 "id": "16321",
"metadata": {
 "taxonomy": [ "16321", "24_3032", "Bacteroidetes", " Bacteroidia", " Bacteroidales", "Bacteroidaceae", "Bacteroides", "Bacteroides uniformis" ] 
} 
},
{
 "id": "16336",
"metadata": {
 "taxonomy": [ "16336", "105_5756", "Bacteroidetes", " Bacteroidia", " Bacteroidales", "Bacteroidaceae", "Bacteroides", "Bacteroides finegoldii" ] 
} 
},
{
 "id": "16353",
"metadata": {
 "taxonomy": [ "16353", "126_234", "Bacteroidetes", " Bacteroidia", " Bacteroidales", "Bacteroidaceae", "Bacteroides", "Bacteroides finegoldii" ] 
} 
},
{
 "id": "16363",
"metadata": {
 "taxonomy": [ "16363", "115_2075", "Bacteroidetes", " Bacteroidia", " Bacteroidales", "Prevotellaceae", "Prevotella", "Prevotella copri" ] 
} 
},
{
 "id": "16365",
"metadata": {
 "taxonomy": [ "16365", "69_4738", "Bacteroidetes", " Bacteroidia", " Bacteroidales", "Porphyromonadaceae", "Parabacteroides", "Parabacteroides merdae" ] 
} 
},
{
 "id": "16371",
"metadata": {
 "taxonomy": [ "16371", "56_2460", "Bacteroidetes", " Bacteroidia", " Bacteroidales", "Bacteroidaceae", "Bacteroides", "Bacteroides ovatus" ] 
} 
},
{
 "id": "16378",
"metadata": {
 "taxonomy": [ "16378", "71_4840", "Verrucomicrobia", " Verrucomicrobiae", " Verrucomicrobiales", "Akkermansiaceae", "Akkermansia", "Akkermansia muciniphila" ] 
} 
},
{
 "id": "16388",
"metadata": {
 "taxonomy": [ "16388", "60_3272", "Firmicutes", " Negativicutes", " Selenomonadales", "Veillonellaceae", "Dialister", "Dialister invisus" ] 
} 
},
{
 "id": "16415",
"metadata": {
 "taxonomy": [ "16415", "1_1560", "Firmicutes", " Clostridia", " Clostridiales", "Lactobacillaceae", "Lactobacillus", "Lactobacillus ruminis" ] 
} 
},
{
 "id": "16435",
"metadata": {
 "taxonomy": [ "16435", "66_5027", "Firmicutes", " Clostridia", " Clostridiales", "Ruminococcaceae", "Faecalibacterium", "Faecalibacterium prausnitzii" ] 
} 
},
{
 "id": "16445",
"metadata": {
 "taxonomy": [ "16445", "115_1289", "Firmicutes", " Erysipelotrichia", " Erysipelotrichales", "Erysipelotrichaceae", "Holdemanella", "Eubacterium biforme" ] 
} 
},
{
 "id": "16662",
"metadata": {
 "taxonomy": [ "16662", "55_6150", "Firmicutes", " Negativicutes", " Selenomonadales", "Veillonellaceae", "Dialister", "Dialister invisus" ] 
} 
},
{
 "id": "16666",
"metadata": {
 "taxonomy": [ "16666", "104_398", "Bacteroidetes", " Bacteroidia", " Bacteroidales", "Prevotellaceae", "Prevotella", "Prevotella copri" ] 
} 
},
{
 "id": "16671",
"metadata": {
 "taxonomy": [ "16671", "81_5917", "Firmicutes", " Negativicutes", " Selenomonadales", "Veillonellaceae", "Dialister", "Dialister invisus" ] 
} 
},
{
 "id": "16683",
"metadata": {
 "taxonomy": [ "16683", "2_2014", "Firmicutes", " Negativicutes", " Selenomonadales", "Veillonellaceae", "Dialister", "Dialister invisus" ] 
} 
},
{
 "id": "16709",
"metadata": {
 "taxonomy": [ "16709", "117_2443", "Bacteroidetes", " Bacteroidia", " Bacteroidales", "Bacteroidaceae", "Bacteroides", "Bacteroides massiliensis" ] 
} 
},
{
 "id": "16714",
"metadata": {
 "taxonomy": [ "16714", "72_461", "Firmicutes", " Negativicutes", " Selenomonadales", "Acidaminococcaceae", "Acidaminococcus", "Acidaminococcus intestini" ] 
} 
},
{
 "id": "16774",
"metadata": {
 "taxonomy": [ "16774", "37_2708", "Firmicutes", " Negativicutes", " Selenomonadales", "Veillonellaceae", "Dialister", "Dialister invisus" ] 
} 
},
{
 "id": "16813",
"metadata": {
 "taxonomy": [ "16813", "12_3971", "Firmicutes", " Clostridia", " Clostridiales", "Lactobacillaceae", "Lactobacillus", "Lactobacillus salivarius" ] 
} 
},
{
 "id": "16841",
"metadata": {
 "taxonomy": [ "16841", "1_2215", "Firmicutes", " Clostridia", " Clostridiales", "Ruminococcaceae", "Faecalibacterium", "Faecalibacterium prausnitzii" ] 
} 
},
{
 "id": "16842",
"metadata": {
 "taxonomy": [ "16842", "76_4790", "Firmicutes", " Clostridia", " Clostridiales", "Ruminococcaceae", "Faecalibacterium", "Faecalibacterium prausnitzii" ] 
} 
},
{
 "id": "16849",
"metadata": {
 "taxonomy": [ "16849", "51_810", "Firmicutes", " Clostridia", " Clostridiales", "Ruminococcaceae", "Faecalibacterium", "Faecalibacterium prausnitzii" ] 
} 
},
{
 "id": "16867",
"metadata": {
 "taxonomy": [ "16867", "120_811", "Bacteroidetes", " Bacteroidia", " Bacteroidales", "Bacteroidaceae", "Bacteroides", "Bacteroides vulgatus" ] 
} 
},
{
 "id": "16887",
"metadata": {
 "taxonomy": [ "16887", "18_3147", "Actinobacteria", " Coriobacteriia", " Coriobacteriales", "Coriobacteriaceae", "Collinsella", "Collinsella aerofaciens" ] 
} 
},
{
 "id": "16916",
"metadata": {
 "taxonomy": [ "16916", "99_2005", "Firmicutes", " Clostridia", " Clostridiales", "Lachnospiraceae", "Blautia", "Blautia" ] 
} 
},
{
 "id": "16930",
"metadata": {
 "taxonomy": [ "16930", "18_5079", "Firmicutes", " Negativicutes", " Selenomonadales", "Veillonellaceae", "Dialister", "Dialister invisus" ] 
} 
},
{
 "id": "16941",
"metadata": {
 "taxonomy": [ "16941", "122_2984", "Firmicutes", " Clostridia", " Clostridiales", "Clostridiaceae", "Clostridium", "Clostridium sp. " ] 
} 
},
{
 "id": "16961",
"metadata": {
 "taxonomy": [ "16961", "95_7283", "Firmicutes", " Negativicutes", " Selenomonadales", "Veillonellaceae", "Dialister", "Dialister invisus" ] 
} 
},
{
 "id": "16991",
"metadata": {
 "taxonomy": [ "16991", "106_4062", "Bacteroidetes", " Bacteroidia", " Bacteroidales", "Bacteroidaceae", "Bacteroides", "Bacteroides caccae" ] 
} 
},
{
 "id": "17052",
"metadata": {
 "taxonomy": [ "17052", "125_2896", "Bacteroidetes", " Bacteroidia", " Bacteroidales", "Prevotellaceae", "Prevotella", "Prevotella copri" ] 
} 
},
{
 "id": "17054",
"metadata": {
 "taxonomy": [ "17054", "4_960", "Bacteroidetes", " Bacteroidia", " Bacteroidales", "Porphyromonadaceae", "Parabacteroides", "Parabacteroides merdae" ] 
} 
},
{
 "id": "17069",
"metadata": {
 "taxonomy": [ "17069", "78_4750", "Bacteroidetes", " Bacteroidia", " Bacteroidales", "Bacteroidaceae", "Bacteroides", "Bacteroides uniformis" ] 
} 
},
{
 "id": "17132",
"metadata": {
 "taxonomy": [ "17132", "25_2516", "NULL", "NULL", "NULL", "NULL", "NULL", "NULL" ] 
} 
},
{
 "id": "17146",
"metadata": {
 "taxonomy": [ "17146", "110_5487", "Bacteroidetes", " Bacteroidia", " Bacteroidales", "Porphyromonadaceae", "Barnesiella", "Barnesiella sp." ] 
} 
},
{
 "id": "17151",
"metadata": {
 "taxonomy": [ "17151", "123_7771", "Bacteroidetes", " Bacteroidia", " Bacteroidales", "Porphyromonadaceae", "Parabacteroides", "Parabacteroides johnsonii" ] 
} 
},
{
 "id": "17168",
"metadata": {
 "taxonomy": [ "17168", "124_7363", "Bacteroidetes", " Bacteroidia", " Bacteroidales", "Porphyromonadaceae", "Parabacteroides", "Parabacteroides merdae" ] 
} 
},
{
 "id": "17175",
"metadata": {
 "taxonomy": [ "17175", "8_2079", "Bacteroidetes", " Bacteroidia", " Bacteroidales", "Prevotellaceae", "Prevotella", "Prevotella copri" ] 
} 
},
{
 "id": "17187",
"metadata": {
 "taxonomy": [ "17187", "91_4109", "Bacteroidetes", " Bacteroidia", " Bacteroidales", "Bacteroidaceae", "Bacteroides", "Bacteroides ovatus" ] 
} 
},
{
 "id": "17188",
"metadata": {
 "taxonomy": [ "17188", "69_4283", "Bacteroidetes", " Bacteroidia", " Bacteroidales", "Bacteroidaceae", "Bacteroides", "Bacteroides uniformis" ] 
} 
},
{
 "id": "17198",
"metadata": {
 "taxonomy": [ "17198", "50_2497", "Bacteroidetes", " Bacteroidia", " Bacteroidales", "Bacteroidaceae", "Bacteroides", "Bacteroides uniformis" ] 
} 
},
{
 "id": "17202",
"metadata": {
 "taxonomy": [ "17202", "97_5082", "Bacteroidetes", " Bacteroidia", " Bacteroidales", "Porphyromonadaceae", "Parabacteroides", "Parabacteroides merdae" ] 
} 
},
{
 "id": "17203",
"metadata": {
 "taxonomy": [ "17203", "130_6217", "Bacteroidetes", " Bacteroidia", " Bacteroidales", "Bacteroidaceae", "Bacteroides", "Bacteroides caccae" ] 
} 
},
{
 "id": "17206",
"metadata": {
 "taxonomy": [ "17206", "115_1712", "Bacteroidetes", " Bacteroidia", " Bacteroidales", "Porphyromonadaceae", "Parabacteroides", "Parabacteroides merdae" ] 
} 
},
{
 "id": "17212",
"metadata": {
 "taxonomy": [ "17212", "104_1117", "Bacteroidetes", " Bacteroidia", " Bacteroidales", "Porphyromonadaceae", "Parabacteroides", "Parabacteroides merdae" ] 
} 
},
{
 "id": "17213",
"metadata": {
 "taxonomy": [ "17213", "101_585", "Bacteroidetes", " Bacteroidia", " Bacteroidales", "Porphyromonadaceae", "Parabacteroides", "Parabacteroides merdae" ] 
} 
},
{
 "id": "17218",
"metadata": {
 "taxonomy": [ "17218", "60_4309", "Bacteroidetes", " Bacteroidia", " Bacteroidales", "Porphyromonadaceae", "Parabacteroides", "Parabacteroides merdae" ] 
} 
},
{
 "id": "17233",
"metadata": {
 "taxonomy": [ "17233", "75_1650", "Bacteroidetes", " Bacteroidia", " Bacteroidales", "Bacteroidaceae", "Bacteroides", "Bacteroides caccae" ] 
} 
},
{
 "id": "17246",
"metadata": {
 "taxonomy": [ "17246", "1_2237", "Bacteroidetes", " Bacteroidia", " Bacteroidales", "Prevotellaceae", "Prevotella", "Prevotella copri" ] 
} 
},
{
 "id": "17252",
"metadata": {
 "taxonomy": [ "17252", "10_2232", "Bacteroidetes", " Bacteroidia", " Bacteroidales", "Bacteroidaceae", "Bacteroides", "Bacteroides uniformis" ] 
} 
},
{
 "id": "17253",
"metadata": {
 "taxonomy": [ "17253", "24_5590", "Bacteroidetes", " Bacteroidia", " Bacteroidales", "Bacteroidaceae", "Bacteroides", "Bacteroides massiliensis" ] 
} 
},
{
 "id": "17254",
"metadata": {
 "taxonomy": [ "17254", "113_2665", "Bacteroidetes", " Bacteroidia", " Bacteroidales", "Bacteroidaceae", "Bacteroides", "Bacteroides massiliensis" ] 
} 
},
{
 "id": "17269",
"metadata": {
 "taxonomy": [ "17269", "4_509", "Bacteroidetes", " Bacteroidia", " Bacteroidales", "Prevotellaceae", "Prevotella", "Prevotella copri" ] 
} 
},
{
 "id": "17273",
"metadata": {
 "taxonomy": [ "17273", "86_922", "Bacteroidetes", " Bacteroidia", " Bacteroidales", "Bacteroidaceae", "Bacteroides", "Bacteroides caccae" ] 
} 
},
{
 "id": "17299",
"metadata": {
 "taxonomy": [ "17299", "71_4090", "Bacteroidetes", " Bacteroidia", " Bacteroidales", "Bacteroidaceae", "Bacteroides", "Bacteroides plebeius" ] 
} 
},
{
 "id": "17306",
"metadata": {
 "taxonomy": [ "17306", "58_4302", "Bacteroidetes", " Bacteroidia", " Bacteroidales", "Bacteroidaceae", "Bacteroides", "Bacteroides plebeius" ] 
} 
},
{
 "id": "17325",
"metadata": {
 "taxonomy": [ "17325", "75_1330", "Bacteroidetes", " Bacteroidia", " Bacteroidales", "Bacteroidaceae", "Bacteroides", "Bacteroides uniformis" ] 
} 
},
{
 "id": "17327",
"metadata": {
 "taxonomy": [ "17327", "75_3122", "Bacteroidetes", " Bacteroidia", " Bacteroidales", "Bacteroidaceae", "Bacteroides", "Bacteroides eggerthii" ] 
} 
},
{
 "id": "17328",
"metadata": {
 "taxonomy": [ "17328", "91_841", "Bacteroidetes", " Bacteroidia", " Bacteroidales", "Bacteroidaceae", "Bacteroides", "Bacteroides finegoldii" ] 
} 
},
{
 "id": "17344",
"metadata": {
 "taxonomy": [ "17344", "20_4215", "Bacteroidetes", " Bacteroidia", " Bacteroidales", "Bacteroidaceae", "Bacteroides", "Bacteroides eggerthii" ] 
} 
},
{
 "id": "17365",
"metadata": {
 "taxonomy": [ "17365", "20_7241", "Bacteroidetes", " Bacteroidia", " Bacteroidales", "Bacteroidaceae", "Bacteroides", "Bacteroides ovatus" ] 
} 
},
{
 "id": "17375",
"metadata": {
 "taxonomy": [ "17375", "20_7328", "Bacteroidetes", " Bacteroidia", " Bacteroidales", "Bacteroidaceae", "Bacteroides", "Bacteroides eggerthii" ] 
} 
},
{
 "id": "17394",
"metadata": {
 "taxonomy": [ "17394", "32_5322", "Bacteroidetes", " Bacteroidia", " Bacteroidales", "Rikenellaceae", "Alistipes", "Alistipes onderdonkii" ] 
} 
},
{
 "id": "17398",
"metadata": {
 "taxonomy": [ "17398", "63_6336", "Bacteroidetes", " Bacteroidia", " Bacteroidales", "Rikenellaceae", "Alistipes", "Alistipes sp." ] 
} 
},
{
 "id": "17423",
"metadata": {
 "taxonomy": [ "17423", "123_28", "Bacteroidetes", " Bacteroidia", " Bacteroidales", "Porphyromonadaceae", "Barnesiella", "Barnsiella intestinihominis" ] 
} 
},
{
 "id": "17431",
"metadata": {
 "taxonomy": [ "17431", "9_2195", "Bacteroidetes", " Bacteroidia", " Bacteroidales", "Bacteroidaceae", "Bacteroides", "Bacteroides uniformis" ] 
} 
},
{
 "id": "17437",
"metadata": {
 "taxonomy": [ "17437", "100_11833", "Bacteroidetes", " Bacteroidia", " Bacteroidales", "Bacteroidaceae", "Bacteroides", "Bacteroides sp." ] 
} 
},
{
 "id": "17474",
"metadata": {
 "taxonomy": [ "17474", "89_6285", "Bacteroidetes", " Bacteroidia", " Bacteroidales", "Bacteroidaceae", "Bacteroides", "Bacteroides ovatus" ] 
} 
},
{
 "id": "17475",
"metadata": {
 "taxonomy": [ "17475", "100_2672", "Bacteroidetes", " Bacteroidia", " Bacteroidales", "Bacteroidaceae", "Bacteroides", "Bacteroides ovatus" ] 
} 
},
{
 "id": "17483",
"metadata": {
 "taxonomy": [ "17483", "100_5432", "Bacteroidetes", " Bacteroidia", " Bacteroidales", "Bacteroidaceae", "Bacteroides", "Bacteroides sp." ] 
} 
},
{
 "id": "17485",
"metadata": {
 "taxonomy": [ "17485", "100_9386", "Bacteroidetes", " Bacteroidia", " Bacteroidales", "Prevotellaceae", "Paraprevotella", "Paraprevotella clara" ] 
} 
},
{
 "id": "17487",
"metadata": {
 "taxonomy": [ "17487", "131_8221", "Bacteroidetes", " Bacteroidia", " Bacteroidales", "Bacteroidaceae", "Bacteroides", "Bacteroides uniformis" ] 
} 
},
{
 "id": "17490",
"metadata": {
 "taxonomy": [ "17490", "131_4213", "Bacteroidetes", " Bacteroidia", " Bacteroidales", "Bacteroidaceae", "Bacteroides", "Bacteroides sp." ] 
} 
},
{
 "id": "17494",
"metadata": {
 "taxonomy": [ "17494", "131_4423", "Bacteroidetes", " Bacteroidia", " Bacteroidales", "Bacteroidaceae", "Bacteroides", "Bacteroides uniformis" ] 
} 
},
{
 "id": "17527",
"metadata": {
 "taxonomy": [ "17527", "102_134", "Bacteroidetes", " Bacteroidia", " Bacteroidales", "Bacteroidaceae", "Bacteroides", "Bacteroides ovatus" ] 
} 
},
{
 "id": "17531",
"metadata": {
 "taxonomy": [ "17531", "79_6926", "Bacteroidetes", " Bacteroidia", " Bacteroidales", "Bacteroidaceae", "Bacteroides", "Bacteroides ovatus" ] 
} 
},
{
 "id": "17537",
"metadata": {
 "taxonomy": [ "17537", "68_11729", "Bacteroidetes", " Bacteroidia", " Bacteroidales", "Bacteroidaceae", "Bacteroides", "Bacteroides ovatus" ] 
} 
},
{
 "id": "17538",
"metadata": {
 "taxonomy": [ "17538", "91_4212", "Bacteroidetes", " Bacteroidia", " Bacteroidales", "Bacteroidaceae", "Bacteroides", "Bacteroides ovatus" ] 
} 
},
{
 "id": "17566",
"metadata": {
 "taxonomy": [ "17566", "91_4943", "Bacteroidetes", " Bacteroidia", " Bacteroidales", "Bacteroidaceae", "Bacteroides", "Bacteroides ovatus" ] 
} 
},
{
 "id": "17574",
"metadata": {
 "taxonomy": [ "17574", "68_9336", "Bacteroidetes", " Bacteroidia", " Bacteroidales", "Bacteroidaceae", "Bacteroides", "Bacteroides thetaiotaomicron" ] 
} 
},
{
 "id": "17576",
"metadata": {
 "taxonomy": [ "17576", "131_9469", "Bacteroidetes", " Bacteroidia", " Bacteroidales", "Bacteroidaceae", "Bacteroides", "Bacteroides uniformis" ] 
} 
},
{
 "id": "17599",
"metadata": {
 "taxonomy": [ "17599", "130_1197", "Bacteroidetes", " Bacteroidia", " Bacteroidales", "Bacteroidaceae", "Bacteroides", "Bacteroides uniformis" ] 
} 
},
{
 "id": "17619",
"metadata": {
 "taxonomy": [ "17619", "114_5778", "Bacteroidetes", " Bacteroidia", " Bacteroidales", "Prevotellaceae", "Prevotella", "Prevotella copri" ] 
} 
},
{
 "id": "17630",
"metadata": {
 "taxonomy": [ "17630", "60_840", "Bacteroidetes", " Bacteroidia", " Bacteroidales", "Bacteroidaceae", "Bacteroides", "Bacteroides ovatus" ] 
} 
},
{
 "id": "17637",
"metadata": {
 "taxonomy": [ "17637", "43_2094", "Bacteroidetes", " Bacteroidia", " Bacteroidales", "Prevotellaceae", "Prevotella", "Prevotella copri" ] 
} 
},
{
 "id": "17640",
"metadata": {
 "taxonomy": [ "17640", "123_3118", "Bacteroidetes", " Bacteroidia", " Bacteroidales", "Prevotellaceae", "Prevotella", "Prevotella copri" ] 
} 
},
{
 "id": "17641",
"metadata": {
 "taxonomy": [ "17641", "58_384", "Bacteroidetes", " Bacteroidia", " Bacteroidales", "Bacteroidaceae", "Bacteroides", "Bacteroides ovatus" ] 
} 
},
{
 "id": "17648",
"metadata": {
 "taxonomy": [ "17648", "5_1351", "Bacteroidetes", " Bacteroidia", " Bacteroidales", "Porphyromonadaceae", "Barnesiella", "Barnesiella intestinihominis" ] 
} 
},
{
 "id": "17672",
"metadata": {
 "taxonomy": [ "17672", "82_8200", "Bacteroidetes", " Bacteroidia", " Bacteroidales", "Bacteroidaceae", "Bacteroides", "Bacteroides ovatus" ] 
} 
},
{
 "id": "17677",
"metadata": {
 "taxonomy": [ "17677", "70_6738", "Bacteroidetes", " Bacteroidia", " Bacteroidales", "Bacteroidaceae", "Bacteroides", "Bacteroides ovatus" ] 
} 
},
{
 "id": "17682",
"metadata": {
 "taxonomy": [ "17682", "122_2460", "Bacteroidetes", " Bacteroidia", " Bacteroidales", "Bacteroidaceae", "Bacteroides", "Bacteroides thetaiotaomicron" ] 
} 
},
{
 "id": "17686",
"metadata": {
 "taxonomy": [ "17686", "112_5456", "Bacteroidetes", " Bacteroidia", " Bacteroidales", "Prevotellaceae", "Prevotella", "Prevotella copri" ] 
} 
},
{
 "id": "17708",
"metadata": {
 "taxonomy": [ "17708", "79_8512", "Bacteroidetes", " Bacteroidia", " Bacteroidales", "Bacteroidaceae", "Bacteroides", "Bacteroides ovatus" ] 
} 
},
{
 "id": "17713",
"metadata": {
 "taxonomy": [ "17713", "68_10524", "Bacteroidetes", " Bacteroidia", " Bacteroidales", "Bacteroidaceae", "Bacteroides", "Bacteroides ovatus" ] 
} 
},
{
 "id": "17714",
"metadata": {
 "taxonomy": [ "17714", "68_12285", "Bacteroidetes", " Bacteroidia", " Bacteroidales", "Bacteroidaceae", "Bacteroides", "Bacteroides ovatus" ] 
} 
},
{
 "id": "17721",
"metadata": {
 "taxonomy": [ "17721", "91_5404", "Bacteroidetes", " Bacteroidia", " Bacteroidales", "Bacteroidaceae", "Bacteroides", "Bacteroides sp." ] 
} 
},
{
 "id": "17745",
"metadata": {
 "taxonomy": [ "17745", "82_5242", "Bacteroidetes", " Bacteroidia", " Bacteroidales", "Bacteroidaceae", "Bacteroides", "Bacteroides massiliensis" ] 
} 
},
{
 "id": "17761",
"metadata": {
 "taxonomy": [ "17761", "91_5599", "Bacteroidetes", " Bacteroidia", " Bacteroidales", "Bacteroidaceae", "Bacteroides", "Bacteroides thetaiotaomicron" ] 
} 
},
{
 "id": "17763",
"metadata": {
 "taxonomy": [ "17763", "2_6506", "Bacteroidetes", " Bacteroidia", " Bacteroidales", "Bacteroidaceae", "Bacteroides", "Bacteroides thetaiotaomicron" ] 
} 
},
{
 "id": "17767",
"metadata": {
 "taxonomy": [ "17767", "79_4026", "Bacteroidetes", " Bacteroidia", " Bacteroidales", "Bacteroidaceae", "Bacteroides", "Bacteroides thetaiotaomicron" ] 
} 
},
{
 "id": "17769",
"metadata": {
 "taxonomy": [ "17769", "102_5039", "Bacteroidetes", " Bacteroidia", " Bacteroidales", "Bacteroidaceae", "Bacteroides", "Bacteroides thetaiotaomicron" ] 
} 
},
{
 "id": "17774",
"metadata": {
 "taxonomy": [ "17774", "101_1037", "Bacteroidetes", " Bacteroidia", " Bacteroidales", "Bacteroidaceae", "Bacteroides", "Bacteroides thetaiotaomicron" ] 
} 
},
{
 "id": "17776",
"metadata": {
 "taxonomy": [ "17776", "4_1667", "Bacteroidetes", " Bacteroidia", " Bacteroidales", "Bacteroidaceae", "Bacteroides", "Bacteroides thetaiotaomicron" ] 
} 
},
{
 "id": "17779",
"metadata": {
 "taxonomy": [ "17779", "50_1615", "Bacteroidetes", " Bacteroidia", " Bacteroidales", "Prevotellaceae", "Prevotella", "Prevotella copri" ] 
} 
},
{
 "id": "17789",
"metadata": {
 "taxonomy": [ "17789", "130_7432", "Bacteroidetes", " Bacteroidia", " Bacteroidales", "Bacteroidaceae", "Bacteroides", "Bacteroides thetaiotaomicron" ] 
} 
},
{
 "id": "17836",
"metadata": {
 "taxonomy": [ "17836", "41_9626", "Bacteroidetes", " Bacteroidia", " Bacteroidales", "Bacteroidaceae", "Bacteroides", "Bacteroides caccae" ] 
} 
},
{
 "id": "17838",
"metadata": {
 "taxonomy": [ "17838", "107_4159", "Bacteroidetes", " Bacteroidia", " Bacteroidales", "Bacteroidaceae", "Bacteroides", "Bacteroides uniformis" ] 
} 
},
{
 "id": "17839",
"metadata": {
 "taxonomy": [ "17839", "120_2238", "Bacteroidetes", " Bacteroidia", " Bacteroidales", "Bacteroidaceae", "Bacteroides", "Bacteroides sp." ] 
} 
},
{
 "id": "17842",
"metadata": {
 "taxonomy": [ "17842", "100_6099", "Bacteroidetes", " Bacteroidia", " Bacteroidales", "Bacteroidaceae", "Bacteroides", "Bacteroides sp." ] 
} 
},
{
 "id": "17864",
"metadata": {
 "taxonomy": [ "17864", "45_7684", "Bacteroidetes", " Bacteroidia", " Bacteroidales", "Bacteroidaceae", "Bacteroides", "Bacteroides caccae" ] 
} 
},
{
 "id": "17884",
"metadata": {
 "taxonomy": [ "17884", "101_4676", "Bacteroidetes", " Bacteroidia", " Bacteroidales", "Bacteroidaceae", "Bacteroides", "Bacteroides uniformis" ] 
} 
},
{
 "id": "17910",
"metadata": {
 "taxonomy": [ "17910", "105_5593", "Bacteroidetes", " Bacteroidia", " Bacteroidales", "Bacteroidaceae", "Bacteroides", "Bacteroides caccae" ] 
} 
},
{
 "id": "17923",
"metadata": {
 "taxonomy": [ "17923", "120_3400", "Bacteroidetes", " Bacteroidia", " Bacteroidales", "Bacteroidaceae", "Bacteroides", "Bacteroides eggerthii" ] 
} 
},
{
 "id": "17926",
"metadata": {
 "taxonomy": [ "17926", "69_2459", "Bacteroidetes", " Bacteroidia", " Bacteroidales", "Bacteroidaceae", "Bacteroides", "Bacteroides caccae" ] 
} 
},
{
 "id": "17927",
"metadata": {
 "taxonomy": [ "17927", "105_7168", "Bacteroidetes", " Bacteroidia", " Bacteroidales", "Bacteroidaceae", "Bacteroides", "Bacteroides caccae" ] 
} 
},
{
 "id": "17931",
"metadata": {
 "taxonomy": [ "17931", "18_5477", "Bacteroidetes", " Bacteroidia", " Bacteroidales", "Bacteroidaceae", "Bacteroides", "Bacteroides caccae" ] 
} 
},
{
 "id": "17937",
"metadata": {
 "taxonomy": [ "17937", "20_6858", "Bacteroidetes", " Bacteroidia", " Bacteroidales", "Bacteroidaceae", "Bacteroides", "Bacteroides caccae" ] 
} 
},
{
 "id": "17946",
"metadata": {
 "taxonomy": [ "17946", "105_3578", "Bacteroidetes", " Bacteroidia", " Bacteroidales", "Bacteroidaceae", "Bacteroides", "Bacteroides thetaiotaomicron" ] 
} 
},
{
 "id": "17947",
"metadata": {
 "taxonomy": [ "17947", "105_6527", "Bacteroidetes", " Bacteroidia", " Bacteroidales", "Bacteroidaceae", "Bacteroides", "Bacteroides thetaiotaomicron" ] 
} 
},
{
 "id": "17948",
"metadata": {
 "taxonomy": [ "17948", "105_4303", "Bacteroidetes", " Bacteroidia", " Bacteroidales", "Bacteroidaceae", "Bacteroides", "Bacteroides sp." ] 
} 
},
{
 "id": "17958",
"metadata": {
 "taxonomy": [ "17958", "100_9558", "Bacteroidetes", " Bacteroidia", " Bacteroidales", "Bacteroidaceae", "Bacteroides", "Bacteroides sp." ] 
} 
},
{
 "id": "17967",
"metadata": {
 "taxonomy": [ "17967", "30_10274", "Bacteroidetes", " Bacteroidia", " Bacteroidales", "Bacteroidaceae", "Bacteroides", "Bacteroides fragilis" ] 
} 
},
{
 "id": "17968",
"metadata": {
 "taxonomy": [ "17968", "65_8072", "Bacteroidetes", " Bacteroidia", " Bacteroidales", "Bacteroidaceae", "Bacteroides", "Bacteroides fragilis" ] 
} 
},
{
 "id": "17971",
"metadata": {
 "taxonomy": [ "17971", "53_5904", "Bacteroidetes", " Bacteroidia", " Bacteroidales", "Bacteroidaceae", "Bacteroides", "Bacteroides fragilis" ] 
} 
},
{
 "id": "17991",
"metadata": {
 "taxonomy": [ "17991", "55_6962", "Bacteroidetes", " Bacteroidia", " Bacteroidales", "Bacteroidaceae", "Bacteroides", "Bacteroides uniformis" ] 
} 
},
{
 "id": "18003",
"metadata": {
 "taxonomy": [ "18003", "71_7298", "Bacteroidetes", " Bacteroidia", " Bacteroidales", "Bacteroidaceae", "Bacteroides", "Bacteroides massiliensis" ] 
} 
},
{
 "id": "18006",
"metadata": {
 "taxonomy": [ "18006", "1_96", "Bacteroidetes", " Bacteroidia", " Bacteroidales", "Prevotellaceae", "Prevotella", "Prevotella copri" ] 
} 
},
{
 "id": "18028",
"metadata": {
 "taxonomy": [ "18028", "78_8803", "Bacteroidetes", " Bacteroidia", " Bacteroidales", "Bacteroidaceae", "Bacteroides", "Bacteroides uniformis" ] 
} 
},
{
 "id": "18040",
"metadata": {
 "taxonomy": [ "18040", "96_8336", "Bacteroidetes", " Bacteroidia", " Bacteroidales", "Bacteroidaceae", "Bacteroides", "Bacteroides sp." ] 
} 
},
{
 "id": "18041",
"metadata": {
 "taxonomy": [ "18041", "60_1364", "Bacteroidetes", " Bacteroidia", " Bacteroidales", "Bacteroidaceae", "Bacteroides", "Bacteroides sp." ] 
} 
},
{
 "id": "18046",
"metadata": {
 "taxonomy": [ "18046", "124_5297", "Bacteroidetes", " Bacteroidia", " Bacteroidales", "Bacteroidaceae", "Bacteroides", "Bacteroides massiliensis" ] 
} 
},
{
 "id": "18047",
"metadata": {
 "taxonomy": [ "18047", "1_2047", "Bacteroidetes", " Bacteroidia", " Bacteroidales", "Bacteroidaceae", "Bacteroides", "Bacteroides massiliensis" ] 
} 
},
{
 "id": "18051",
"metadata": {
 "taxonomy": [ "18051", "121_944", "Bacteroidetes", " Bacteroidia", " Bacteroidales", "Prevotellaceae", "Prevotella", "Prevotella copri" ] 
} 
},
{
 "id": "18053",
"metadata": {
 "taxonomy": [ "18053", "124_6773", "Bacteroidetes", " Bacteroidia", " Bacteroidales", "Bacteroidaceae", "Bacteroides", "Bacteroides massiliensis" ] 
} 
},
{
 "id": "18075",
"metadata": {
 "taxonomy": [ "18075", "71_3474", "Bacteroidetes", " Bacteroidia", " Bacteroidales", "Bacteroidaceae", "Bacteroides", "Bacteroides massiliensis" ] 
} 
},
{
 "id": "18090",
"metadata": {
 "taxonomy": [ "18090", "124_7327", "Bacteroidetes", " Bacteroidia", " Bacteroidales", "Bacteroidaceae", "Bacteroides", "Bacteroides massiliensis" ] 
} 
},
{
 "id": "18105",
"metadata": {
 "taxonomy": [ "18105", "63_6487", "Bacteroidetes", " Bacteroidia", " Bacteroidales", "Bacteroidaceae", "Bacteroides", "Bacteroides uniformis" ] 
} 
},
{
 "id": "18107",
"metadata": {
 "taxonomy": [ "18107", "20_3227", "Bacteroidetes", " Bacteroidia", " Bacteroidales", "Bacteroidaceae", "Bacteroides", "Bacteroides eggerthii" ] 
} 
},
{
 "id": "18109",
"metadata": {
 "taxonomy": [ "18109", "23_423", "Bacteroidetes", " Bacteroidia", " Bacteroidales", "Bacteroidaceae", "Bacteroides", "Bacteroides eggerthii" ] 
} 
},
{
 "id": "18115",
"metadata": {
 "taxonomy": [ "18115", "131_1410", "Bacteroidetes", " Bacteroidia", " Bacteroidales", "Bacteroidaceae", "Bacteroides", "Bacteroides eggerthii" ] 
} 
},
{
 "id": "18118",
"metadata": {
 "taxonomy": [ "18118", "39_6353", "Bacteroidetes", " Bacteroidia", " Bacteroidales", "Bacteroidaceae", "Bacteroides", "Bacteroides eggerthii" ] 
} 
},
{
 "id": "18119",
"metadata": {
 "taxonomy": [ "18119", "20_3367", "Bacteroidetes", " Bacteroidia", " Bacteroidales", "Bacteroidaceae", "Bacteroides", "Bacteroides eggerthii" ] 
} 
},
{
 "id": "18124",
"metadata": {
 "taxonomy": [ "18124", "63_6104", "Bacteroidetes", " Bacteroidia", " Bacteroidales", "Bacteroidaceae", "Bacteroides", "Bacteroides eggerthii " ] 
} 
},
{
 "id": "18132",
"metadata": {
 "taxonomy": [ "18132", "130_7063", "Bacteroidetes", " Bacteroidia", " Bacteroidales", "Bacteroidaceae", "Bacteroides", "Bacteroides eggerthii" ] 
} 
},
{
 "id": "18136",
"metadata": {
 "taxonomy": [ "18136", "63_6352", "Bacteroidetes", " Bacteroidia", " Bacteroidales", "Bacteroidaceae", "Bacteroides", "Bacteroides uniformis" ] 
} 
},
{
 "id": "18151",
"metadata": {
 "taxonomy": [ "18151", "131_3507", "Bacteroidetes", " Bacteroidia", " Bacteroidales", "Bacteroidaceae", "Bacteroides", "Bacteroides eggerthii" ] 
} 
},
{
 "id": "18165",
"metadata": {
 "taxonomy": [ "18165", "105_1518", "Bacteroidetes", " Bacteroidia", " Bacteroidales", "Bacteroidaceae", "Bacteroides", "Bacteroides massiliensis" ] 
} 
},
{
 "id": "18173",
"metadata": {
 "taxonomy": [ "18173", "75_366", "Bacteroidetes", " Bacteroidia", " Bacteroidales", "Bacteroidaceae", "Bacteroides", "Bacteroides uniformis" ] 
} 
},
{
 "id": "18175",
"metadata": {
 "taxonomy": [ "18175", "101_323", "Bacteroidetes", " Bacteroidia", " Bacteroidales", "Bacteroidaceae", "Bacteroides", "Bacteroides sp." ] 
} 
},
{
 "id": "18190",
"metadata": {
 "taxonomy": [ "18190", "63_6498", "Bacteroidetes", " Bacteroidia", " Bacteroidales", "Bacteroidaceae", "Bacteroides", "Bacteroides uniformis" ] 
} 
},
{
 "id": "18193",
"metadata": {
 "taxonomy": [ "18193", "119_386", "Bacteroidetes", " Bacteroidia", " Bacteroidales", "Porphyromonadaceae", "Parabacteroides", "Parabacteroides merdae" ] 
} 
},
{
 "id": "18195",
"metadata": {
 "taxonomy": [ "18195", "108_2397", "Bacteroidetes", " Bacteroidia", " Bacteroidales", "Bacteroidaceae", "Bacteroides", "Bacteroides finegoldii" ] 
} 
},
{
 "id": "18197",
"metadata": {
 "taxonomy": [ "18197", "97_1119", "Bacteroidetes", " Bacteroidia", " Bacteroidales", "Bacteroidaceae", "Bacteroides", "Bacteroides finegoldii" ] 
} 
},
{
 "id": "18200",
"metadata": {
 "taxonomy": [ "18200", "75_770", "Bacteroidetes", " Bacteroidia", " Bacteroidales", "Bacteroidaceae", "Bacteroides", "Bacteroides finegoldii" ] 
} 
},
{
 "id": "18216",
"metadata": {
 "taxonomy": [ "18216", "24_7126", "Bacteroidetes", " Bacteroidia", " Bacteroidales", "Bacteroidaceae", "Bacteroides", "Bacteroides sp." ] 
} 
},
{
 "id": "18232",
"metadata": {
 "taxonomy": [ "18232", "42_6967", "Bacteroidetes", " Bacteroidia", " Bacteroidales", "Bacteroidaceae", "Bacteroides", "Bacteroides fragilis" ] 
} 
},
{
 "id": "18237",
"metadata": {
 "taxonomy": [ "18237", "68_11671", "Bacteroidetes", " Bacteroidia", " Bacteroidales", "Bacteroidaceae", "Bacteroides", "Bacteroides sp." ] 
} 
},
{
 "id": "18239",
"metadata": {
 "taxonomy": [ "18239", "115_3602", "Bacteroidetes", " Bacteroidia", " Bacteroidales", "Prevotellaceae", "Prevotella", "Prevotella copri" ] 
} 
},
{
 "id": "18240",
"metadata": {
 "taxonomy": [ "18240", "131_9068", "Bacteroidetes", " Bacteroidia", " Bacteroidales", "Bacteroidaceae", "Bacteroides", "Bacteroides uniformis" ] 
} 
},
{
 "id": "18241",
"metadata": {
 "taxonomy": [ "18241", "99_6609", "Bacteroidetes", " Bacteroidia", " Bacteroidales", "Bacteroidaceae", "Bacteroides", "Bacteroides uniformis" ] 
} 
},
{
 "id": "18252",
"metadata": {
 "taxonomy": [ "18252", "65_6963", "Bacteroidetes", " Bacteroidia", " Bacteroidales", "Bacteroidaceae", "Bacteroides", "Bacteroides uniformis" ] 
} 
},
{
 "id": "18259",
"metadata": {
 "taxonomy": [ "18259", "42_2520", "Bacteroidetes", " Bacteroidia", " Bacteroidales", "Bacteroidaceae", "Bacteroides", "Bacteroides uniformis" ] 
} 
},
{
 "id": "18262",
"metadata": {
 "taxonomy": [ "18262", "35_5042", "Bacteroidetes", " Bacteroidia", " Bacteroidales", "Bacteroidaceae", "Bacteroides", "Bacteroides uniformis" ] 
} 
},
{
 "id": "18286",
"metadata": {
 "taxonomy": [ "18286", "96_9822", "Bacteroidetes", " Bacteroidia", " Bacteroidales", "Bacteroidaceae", "Bacteroides", "Bacteroides massiliensis" ] 
} 
},
{
 "id": "18296",
"metadata": {
 "taxonomy": [ "18296", "1_1396", "Bacteroidetes", " Bacteroidia", " Bacteroidales", "Prevotellaceae", "Prevotella", "Prevotella copri" ] 
} 
},
{
 "id": "18317",
"metadata": {
 "taxonomy": [ "18317", "63_1222", "Bacteroidetes", " Bacteroidia", " Bacteroidales", "Bacteroidaceae", "Bacteroides", "Bacteroides eggerthii" ] 
} 
},
{
 "id": "18319",
"metadata": {
 "taxonomy": [ "18319", "40_2138", "Bacteroidetes", " Bacteroidia", " Bacteroidales", "Bacteroidaceae", "Bacteroides", "Bacteroides uniformis" ] 
} 
},
{
 "id": "18321",
"metadata": {
 "taxonomy": [ "18321", "90_10107", "Bacteroidetes", " Bacteroidia", " Bacteroidales", "Bacteroidaceae", "Bacteroides", "Bacteroides uniformis" ] 
} 
},
{
 "id": "18323",
"metadata": {
 "taxonomy": [ "18323", "91_8657", "Bacteroidetes", " Bacteroidia", " Bacteroidales", "Porphyromonadaceae", "Barnesiella", "Barnesiella intestinihominis" ] 
} 
},
{
 "id": "18328",
"metadata": {
 "taxonomy": [ "18328", "90_5061", "Bacteroidetes", " Bacteroidia", " Bacteroidales", "Bacteroidaceae", "Bacteroides", "Bacteroides uniformis" ] 
} 
},
{
 "id": "18335",
"metadata": {
 "taxonomy": [ "18335", "63_3467", "Bacteroidetes", " Bacteroidia", " Bacteroidales", "Bacteroidaceae", "Bacteroides", "Bacteroides thetaiotaomicron" ] 
} 
},
{
 "id": "18343",
"metadata": {
 "taxonomy": [ "18343", "2_6722", "Bacteroidetes", " Bacteroidia", " Bacteroidales", "Bacteroidaceae", "Bacteroides", "Bacteroides uniformis" ] 
} 
},
{
 "id": "18352",
"metadata": {
 "taxonomy": [ "18352", "113_4983", "Bacteroidetes", " Bacteroidia", " Bacteroidales", "Bacteroidaceae", "Bacteroides", "Bacteroides uniformis" ] 
} 
},
{
 "id": "18356",
"metadata": {
 "taxonomy": [ "18356", "63_5474", "Bacteroidetes", " Bacteroidia", " Bacteroidales", "Bacteroidaceae", "Bacteroides", "Bacteroides finegoldii" ] 
} 
},
{
 "id": "18361",
"metadata": {
 "taxonomy": [ "18361", "91_5197", "Bacteroidetes", " Bacteroidia", " Bacteroidales", "Bacteroidaceae", "Bacteroides", "Bacteroides thetaiotaomicron" ] 
} 
},
{
 "id": "18369",
"metadata": {
 "taxonomy": [ "18369", "10_5462", "Bacteroidetes", " Bacteroidia", " Bacteroidales", "Bacteroidaceae", "Bacteroides", "Bacteroides uniformis" ] 
} 
},
{
 "id": "18370",
"metadata": {
 "taxonomy": [ "18370", "90_8037", "Bacteroidetes", " Bacteroidia", " Bacteroidales", "Bacteroidaceae", "Bacteroides", "Bacteroides uniformis" ] 
} 
},
{
 "id": "18372",
"metadata": {
 "taxonomy": [ "18372", "90_10200", "Bacteroidetes", " Bacteroidia", " Bacteroidales", "Bacteroidaceae", "Bacteroides", "Bacteroides massiliensis" ] 
} 
},
{
 "id": "18375",
"metadata": {
 "taxonomy": [ "18375", "1_51", "Bacteroidetes", " Bacteroidia", " Bacteroidales", "Prevotellaceae", "Prevotella", "Prevotella copri" ] 
} 
},
{
 "id": "18378",
"metadata": {
 "taxonomy": [ "18378", "40_3421", "Bacteroidetes", " Bacteroidia", " Bacteroidales", "Bacteroidaceae", "Bacteroides", "Bacteroides uniformis" ] 
} 
},
{
 "id": "18379",
"metadata": {
 "taxonomy": [ "18379", "122_4304", "Bacteroidetes", " Bacteroidia", " Bacteroidales", "Bacteroidaceae", "Bacteroides", "Bacteroides uniformis" ] 
} 
},
{
 "id": "18395",
"metadata": {
 "taxonomy": [ "18395", "63_1823", "Bacteroidetes", " Bacteroidia", " Bacteroidales", "Bacteroidaceae", "Bacteroides", "Bacteroides uniformis" ] 
} 
},
{
 "id": "18407",
"metadata": {
 "taxonomy": [ "18407", "23_3624", "Bacteroidetes", " Bacteroidia", " Bacteroidales", "Prevotellaceae", "Prevotella", "Prevotella copri" ] 
} 
},
{
 "id": "18409",
"metadata": {
 "taxonomy": [ "18409", "123_3894", "Bacteroidetes", " Bacteroidia", " Bacteroidales", "Bacteroidaceae", "Bacteroides", "Bacteroides uniformis" ] 
} 
},
{
 "id": "18439",
"metadata": {
 "taxonomy": [ "18439", "68_12055", "Bacteroidetes", " Bacteroidia", " Bacteroidales", "Bacteroidaceae", "Bacteroides", "Bacteroides ovatus" ] 
} 
},
{
 "id": "18442",
"metadata": {
 "taxonomy": [ "18442", "43_3129", "Bacteroidetes", " Bacteroidia", " Bacteroidales", "Bacteroidaceae", "Bacteroides", "Bacteroides sp." ] 
} 
},
{
 "id": "18452",
"metadata": {
 "taxonomy": [ "18452", "107_1849", "Bacteroidetes", " Bacteroidia", " Bacteroidales", "Bacteroidaceae", "Bacteroides", "Bacteroides sp." ] 
} 
},
{
 "id": "18454",
"metadata": {
 "taxonomy": [ "18454", "105_7116", "Bacteroidetes", " Bacteroidia", " Bacteroidales", "Bacteroidaceae", "Bacteroides", "Bacteroides finegoldii" ] 
} 
},
{
 "id": "18455",
"metadata": {
 "taxonomy": [ "18455", "126_383", "Bacteroidetes", " Bacteroidia", " Bacteroidales", "Bacteroidaceae", "Bacteroides", "Bacteroides sp." ] 
} 
},
{
 "id": "18464",
"metadata": {
 "taxonomy": [ "18464", "18_2766", "Bacteroidetes", " Bacteroidia", " Bacteroidales", "Bacteroidaceae", "Bacteroides", "Bacteroides sp." ] 
} 
},
{
 "id": "18476",
"metadata": {
 "taxonomy": [ "18476", "24_7024", "Bacteroidetes", " Bacteroidia", " Bacteroidales", "Bacteroidaceae", "Bacteroides", "Bacteroides caccae" ] 
} 
},
{
 "id": "18479",
"metadata": {
 "taxonomy": [ "18479", "4_2730", "Bacteroidetes", " Bacteroidia", " Bacteroidales", "Bacteroidaceae", "Bacteroides", "Bacteroides finegoldii" ] 
} 
},
{
 "id": "18482",
"metadata": {
 "taxonomy": [ "18482", "119_3172", "Bacteroidetes", " Bacteroidia", " Bacteroidales", "Bacteroidaceae", "Bacteroides", "Bacteroides uniformis" ] 
} 
},
{
 "id": "18533",
"metadata": {
 "taxonomy": [ "18533", "126_949", "Bacteroidetes", " Bacteroidia", " Bacteroidales", "Bacteroidaceae", "Bacteroides", "Bacteroides massiliensis" ] 
} 
},
{
 "id": "18572",
"metadata": {
 "taxonomy": [ "18572", "131_4736", "Bacteroidetes", " Bacteroidia", " Bacteroidales", "Bacteroidaceae", "Bacteroides", "Bacteroides uniformis" ] 
} 
},
{
 "id": "18575",
"metadata": {
 "taxonomy": [ "18575", "130_7510", "Bacteroidetes", " Bacteroidia", " Bacteroidales", "Bacteroidaceae", "Bacteroides", "Bacteroides uniformis" ] 
} 
},
{
 "id": "18596",
"metadata": {
 "taxonomy": [ "18596", "123_1363", "Bacteroidetes", " Bacteroidia", " Bacteroidales", "Prevotellaceae", "Prevotella", "Prevotella copri" ] 
} 
},
{
 "id": "18627",
"metadata": {
 "taxonomy": [ "18627", "39_5668", "Bacteroidetes", " Bacteroidia", " Bacteroidales", "Bacteroidaceae", "Bacteroides", "Bacteroides eggerthii" ] 
} 
},
{
 "id": "18655",
"metadata": {
 "taxonomy": [ "18655", "120_1103", "Bacteroidetes", " Bacteroidia", " Bacteroidales", "Porphyromonadaceae", "Parabacteroides", "Parabacteroides distasonis" ] 
} 
},
{
 "id": "18657",
"metadata": {
 "taxonomy": [ "18657", "63_1369", "Bacteroidetes", " Bacteroidia", " Bacteroidales", "Porphyromonadaceae", "Parabacteroides", "Parabacteroides merdae" ] 
} 
},
{
 "id": "18672",
"metadata": {
 "taxonomy": [ "18672", "19_7168", "Bacteroidetes", " Bacteroidia", " Bacteroidales", "Bacteroidaceae", "Bacteroides", "Bacteroides massiliensis" ] 
} 
},
{
 "id": "18677",
"metadata": {
 "taxonomy": [ "18677", "6_3807", "Bacteroidetes", " Bacteroidia", " Bacteroidales", "Prevotellaceae", "Prevotella", "Prevotella copri" ] 
} 
},
{
 "id": "18690",
"metadata": {
 "taxonomy": [ "18690", "30_9569", "Bacteroidetes", " Bacteroidia", " Bacteroidales", "Porphyromonadaceae", "Parabacteroides", "Parabacteroides distasonis" ] 
} 
},
{
 "id": "18709",
"metadata": {
 "taxonomy": [ "18709", "7_2465", "Bacteroidetes", " Bacteroidia", " Bacteroidales", "Bacteroidaceae", "Bacteroides", "Bacteroides uniformis" ] 
} 
},
{
 "id": "18722",
"metadata": {
 "taxonomy": [ "18722", "100_978", "Bacteroidetes", " Bacteroidia", " Bacteroidales", "Bacteroidaceae", "Bacteroides", "Bacteroides ovatus" ] 
} 
},
{
 "id": "18746",
"metadata": {
 "taxonomy": [ "18746", "120_639", "Bacteroidetes", " Bacteroidia", " Bacteroidales", "Porphyromonadaceae", "Parabacteroides", "Parabacteroides distasonis" ] 
} 
},
{
 "id": "18749",
"metadata": {
 "taxonomy": [ "18749", "50_1147", "Bacteroidetes", " Bacteroidia", " Bacteroidales", "Bacteroidaceae", "Bacteroides", "Bacteroides massiliensis" ] 
} 
},
{
 "id": "18766",
"metadata": {
 "taxonomy": [ "18766", "4_1271", "Bacteroidetes", " Bacteroidia", " Bacteroidales", "Bacteroidaceae", "Bacteroides", "Bacteroides massiliensis" ] 
} 
},
{
 "id": "18770",
"metadata": {
 "taxonomy": [ "18770", "60_6908", "Bacteroidetes", " Bacteroidia", " Bacteroidales", "Bacteroidaceae", "Bacteroides", "Bacteroides uniformis" ] 
} 
},
{
 "id": "18780",
"metadata": {
 "taxonomy": [ "18780", "22_1315", "Bacteroidetes", " Bacteroidia", " Bacteroidales", "Porphyromonadaceae", "Barnesiella", "Barnsiella intestinihominis" ] 
} 
},
{
 "id": "18784",
"metadata": {
 "taxonomy": [ "18784", "104_968", "Bacteroidetes", " Bacteroidia", " Bacteroidales", "Prevotellaceae", "Prevotella", "Prevotella copri" ] 
} 
},
{
 "id": "18791",
"metadata": {
 "taxonomy": [ "18791", "41_4470", "Bacteroidetes", " Bacteroidia", " Bacteroidales", "Bacteroidaceae", "Bacteroides", "Bacteroides eggerthii" ] 
} 
},
{
 "id": "18796",
"metadata": {
 "taxonomy": [ "18796", "108_4792", "Bacteroidetes", " Bacteroidia", " Bacteroidales", "Bacteroidaceae", "Bacteroides", "Bacteroides thetaiotaomicron" ] 
} 
},
{
 "id": "18800",
"metadata": {
 "taxonomy": [ "18800", "63_2642", "Bacteroidetes", " Bacteroidia", " Bacteroidales", "Bacteroidaceae", "Bacteroides", "Bacteroides uniformis" ] 
} 
},
{
 "id": "18803",
"metadata": {
 "taxonomy": [ "18803", "104_152", "Bacteroidetes", " Bacteroidia", " Bacteroidales", "Prevotellaceae", "Prevotella", "Prevotella copri" ] 
} 
},
{
 "id": "18831",
"metadata": {
 "taxonomy": [ "18831", "122_2593", "Bacteroidetes", " Bacteroidia", " Bacteroidales", "Porphyromonadaceae", "Barnesiella", "Barnsiella intestinihominis" ] 
} 
},
{
 "id": "18833",
"metadata": {
 "taxonomy": [ "18833", "122_1374", "Bacteroidetes", " Bacteroidia", " Bacteroidales", "Bacteroidaceae", "Bacteroides", "Bacteroides thetaiotaomicron" ] 
} 
},
{
 "id": "18848",
"metadata": {
 "taxonomy": [ "18848", "63_5364", "Bacteroidetes", " Bacteroidia", " Bacteroidales", "Bacteroidaceae", "Bacteroides", "Bacteroides caccae" ] 
} 
},
{
 "id": "18855",
"metadata": {
 "taxonomy": [ "18855", "107_2239", "Bacteroidetes", " Bacteroidia", " Bacteroidales", "Bacteroidaceae", "Bacteroides", "Bacteroides vulgatus" ] 
} 
},
{
 "id": "18869",
"metadata": {
 "taxonomy": [ "18869", "112_3787", "Bacteroidetes", " Bacteroidia", " Bacteroidales", "Prevotellaceae", "Prevotella", "Prevotella copri" ] 
} 
},
{
 "id": "18872",
"metadata": {
 "taxonomy": [ "18872", "33_4608", "Bacteroidetes", " Bacteroidia", " Bacteroidales", "Prevotellaceae", "Prevotella", "Prevotella copri" ] 
} 
},
{
 "id": "18876",
"metadata": {
 "taxonomy": [ "18876", "4_549", "Bacteroidetes", " Bacteroidia", " Bacteroidales", "Prevotellaceae", "Prevotella", "Prevotella copri" ] 
} 
},
{
 "id": "18884",
"metadata": {
 "taxonomy": [ "18884", "86_1571", "Bacteroidetes", " Bacteroidia", " Bacteroidales", "Bacteroidaceae", "Bacteroides", "Bacteroides xylanisolvens" ] 
} 
},
{
 "id": "18885",
"metadata": {
 "taxonomy": [ "18885", "30_5116", "Bacteroidetes", " Bacteroidia", " Bacteroidales", "Bacteroidaceae", "Bacteroides", "Bacteroides uniformis" ] 
} 
},
{
 "id": "18890",
"metadata": {
 "taxonomy": [ "18890", "20_8737", "Bacteroidetes", " Bacteroidia", " Bacteroidales", "Bacteroidaceae", "Bacteroides", "Bacteroides vulgatus" ] 
} 
},
{
 "id": "18896",
"metadata": {
 "taxonomy": [ "18896", "16_2575", "Bacteroidetes", " Bacteroidia", " Bacteroidales", "Bacteroidaceae", "Bacteroides", "Bacteroides vulgatus" ] 
} 
},
{
 "id": "18906",
"metadata": {
 "taxonomy": [ "18906", "7_1760", "Bacteroidetes", " Bacteroidia", " Bacteroidales", "Bacteroidaceae", "Bacteroides", "Bacteroides caccae" ] 
} 
},
{
 "id": "18917",
"metadata": {
 "taxonomy": [ "18917", "7_5422", "Bacteroidetes", " Bacteroidia", " Bacteroidales", "Bacteroidaceae", "Bacteroides", "Bacteroides caccae" ] 
} 
},
{
 "id": "18918",
"metadata": {
 "taxonomy": [ "18918", "3_359", "Bacteroidetes", " Bacteroidia", " Bacteroidales", "Bacteroidaceae", "Bacteroides", "Bacteroides ovatus" ] 
} 
},
{
 "id": "18924",
"metadata": {
 "taxonomy": [ "18924", "65_3623", "Bacteroidetes", " Bacteroidia", " Bacteroidales", "Bacteroidaceae", "Bacteroides", "Bacteroides vulgatus" ] 
} 
},
{
 "id": "18932",
"metadata": {
 "taxonomy": [ "18932", "130_1777", "Bacteroidetes", " Bacteroidia", " Bacteroidales", "Bacteroidaceae", "Bacteroides", "Bacteroides vulgatus" ] 
} 
},
{
 "id": "18938",
"metadata": {
 "taxonomy": [ "18938", "127_2871", "Bacteroidetes", " Bacteroidia", " Bacteroidales", "Bacteroidaceae", "Bacteroides", "Bacteroides uniformis" ] 
} 
},
{
 "id": "18969",
"metadata": {
 "taxonomy": [ "18969", "76_1674", "Firmicutes", " Clostridia", " Clostridiales", "Lachnospiraceae", "Lachnospiraceae incertae sedis", "Lachnospiraceae incertae sedis" ] 
} 
},
{
 "id": "18979",
"metadata": {
 "taxonomy": [ "18979", "130_3623", "Bacteroidetes", " Bacteroidia", " Bacteroidales", "Bacteroidaceae", "Bacteroides", "Bacteroides uniformis" ] 
} 
},
{
 "id": "18992",
"metadata": {
 "taxonomy": [ "18992", "20_8610", "Bacteroidetes", " Bacteroidia", " Bacteroidales", "Bacteroidaceae", "Bacteroides", "Bacteroides eggerthii" ] 
} 
},
{
 "id": "18997",
"metadata": {
 "taxonomy": [ "18997", "130_5317", "Bacteroidetes", " Bacteroidia", " Bacteroidales", "Bacteroidaceae", "Bacteroides", "Bacteroides finegoldii" ] 
} 
},
{
 "id": "18999",
"metadata": {
 "taxonomy": [ "18999", "108_3240", "Bacteroidetes", " Bacteroidia", " Bacteroidales", "Prevotellaceae", "Prevotella", "Prevotella copri" ] 
} 
},
{
 "id": "19026",
"metadata": {
 "taxonomy": [ "19026", "66_133", "Bacteroidetes", " Bacteroidia", " Bacteroidales", "Prevotellaceae", "Prevotella", "Prevotella copri" ] 
} 
},
{
 "id": "19040",
"metadata": {
 "taxonomy": [ "19040", "7_4992", "Bacteroidetes", " Bacteroidia", " Bacteroidales", "Porphyromonadaceae", "Parabacteroides", "Parabacteroides merdae" ] 
} 
},
{
 "id": "19042",
"metadata": {
 "taxonomy": [ "19042", "53_5784", "Bacteroidetes", " Bacteroidia", " Bacteroidales", "Bacteroidaceae", "Bacteroides", "Bacteroides fragilis" ] 
} 
},
{
 "id": "19046",
"metadata": {
 "taxonomy": [ "19046", "65_5351", "Bacteroidetes", " Bacteroidia", " Bacteroidales", "Bacteroidaceae", "Bacteroides", "Bacteroides vulgatus" ] 
} 
},
{
 "id": "19050",
"metadata": {
 "taxonomy": [ "19050", "76_5406", "Bacteroidetes", " Bacteroidia", " Bacteroidales", "Bacteroidaceae", "Bacteroides", "Bacteroides fragilis" ] 
} 
},
{
 "id": "19051",
"metadata": {
 "taxonomy": [ "19051", "42_6658", "Bacteroidetes", " Bacteroidia", " Bacteroidales", "Bacteroidaceae", "Bacteroides", "Bacteroides uniformis" ] 
} 
},
{
 "id": "19052",
"metadata": {
 "taxonomy": [ "19052", "123_2908", "Bacteroidetes", " Bacteroidia", " Bacteroidales", "Prevotellaceae", "Prevotella", "Prevotella copri" ] 
} 
},
{
 "id": "19053",
"metadata": {
 "taxonomy": [ "19053", "12_1096", "Bacteroidetes", " Bacteroidia", " Bacteroidales", "Bacteroidaceae", "Bacteroides", "Bacteroides uniformis" ] 
} 
},
{
 "id": "19070",
"metadata": {
 "taxonomy": [ "19070", "15_2612", "Bacteroidetes", " Bacteroidia", " Bacteroidales", "Bacteroidaceae", "Bacteroides", "Bacteroides ovatus" ] 
} 
},
{
 "id": "19080",
"metadata": {
 "taxonomy": [ "19080", "123_6960", "Bacteroidetes", " Bacteroidia", " Bacteroidales", "Bacteroidaceae", "Bacteroides", "Bacteroides vulgatus" ] 
} 
},
{
 "id": "19083",
"metadata": {
 "taxonomy": [ "19083", "12_2456", "Bacteroidetes", " Bacteroidia", " Bacteroidales", "Bacteroidaceae", "Bacteroides", "Bacteroides uniformis" ] 
} 
},
{
 "id": "19085",
"metadata": {
 "taxonomy": [ "19085", "60_5443", "Bacteroidetes", " Bacteroidia", " Bacteroidales", "Porphyromonadaceae", "Parabacteroides", "Parabacteroides merdae" ] 
} 
},
{
 "id": "19093",
"metadata": {
 "taxonomy": [ "19093", "19_1791", "Bacteroidetes", " Bacteroidia", " Bacteroidales", "Bacteroidaceae", "Bacteroides", "Bacteroides xylanisolvens" ] 
} 
},
{
 "id": "19224",
"metadata": {
 "taxonomy": [ "19224", "70_3115", "Bacteroidetes", " Bacteroidia", " Bacteroidales", "Prevotellaceae", "Prevotella", "Prevotella sp." ] 
} 
},
{
 "id": "19235",
"metadata": {
 "taxonomy": [ "19235", "81_6834", "Bacteroidetes", " Bacteroidia", " Bacteroidales", "Prevotellaceae", "Prevotella", "Prevotella sp." ] 
} 
},
{
 "id": "19278",
"metadata": {
 "taxonomy": [ "19278", "20_1387", "Bacteroidetes", " Bacteroidia", " Bacteroidales", "Bacteroidaceae", "Bacteroides", "Bacteroides eggerthii" ] 
} 
},
{
 "id": "19310",
"metadata": {
 "taxonomy": [ "19310", "29_4542", "Bacteroidetes", " Bacteroidia", " Bacteroidales", "Bacteroidaceae", "Bacteroides", "Bacteroides eggerthii" ] 
} 
},
{
 "id": "19315",
"metadata": {
 "taxonomy": [ "19315", "39_5635", "Bacteroidetes", " Bacteroidia", " Bacteroidales", "Prevotellaceae", "Prevotella", "Prevotella sp." ] 
} 
},
{
 "id": "19336",
"metadata": {
 "taxonomy": [ "19336", "26_1426", "Bacteroidetes", " Bacteroidia", " Bacteroidales", "Prevotellaceae", "Prevotella", "Prevotella copri" ] 
} 
},
{
 "id": "19351",
"metadata": {
 "taxonomy": [ "19351", "47_5668", "Bacteroidetes", " Bacteroidia", " Bacteroidales", "Prevotellaceae", "Prevotella", "Prevotella ruminicola" ] 
} 
},
{
 "id": "19360",
"metadata": {
 "taxonomy": [ "19360", "1_1199", "Bacteroidetes", " Bacteroidia", " Bacteroidales", "Prevotellaceae", "Prevotella", "Prevotella copri" ] 
} 
},
{
 "id": "19368",
"metadata": {
 "taxonomy": [ "19368", "104_507", "Bacteroidetes", " Bacteroidia", " Bacteroidales", "Prevotellaceae", "Prevotella", "Prevotella copri" ] 
} 
},
{
 "id": "19403",
"metadata": {
 "taxonomy": [ "19403", "129_5529", "Bacteroidetes", " Bacteroidia", " Bacteroidales", "Prevotellaceae", "Prevotella", "Prevotella copri" ] 
} 
},
{
 "id": "19449",
"metadata": {
 "taxonomy": [ "19449", "81_755", "Bacteroidetes", " Bacteroidia", " Bacteroidales", "Prevotellaceae", "Prevotella", "Prevotella copri" ] 
} 
},
{
 "id": "19460",
"metadata": {
 "taxonomy": [ "19460", "25_2293", "Bacteroidetes", " Bacteroidia", " Bacteroidales", "Prevotellaceae", "Prevotella", "Prevotella copri" ] 
} 
},
{
 "id": "19479",
"metadata": {
 "taxonomy": [ "19479", "104_1034", "Bacteroidetes", " Bacteroidia", " Bacteroidales", "Prevotellaceae", "Prevotella", "Prevotella copri" ] 
} 
},
{
 "id": "19481",
"metadata": {
 "taxonomy": [ "19481", "104_134", "Bacteroidetes", " Bacteroidia", " Bacteroidales", "Prevotellaceae", "Prevotella", "Prevotella copri" ] 
} 
},
{
 "id": "19484",
"metadata": {
 "taxonomy": [ "19484", "54_4855", "Bacteroidetes", " Bacteroidia", " Bacteroidales", "Prevotellaceae", "Prevotella", "Prevotella copri" ] 
} 
},
{
 "id": "19494",
"metadata": {
 "taxonomy": [ "19494", "21_3312", "Bacteroidetes", " Bacteroidia", " Bacteroidales", "Prevotellaceae", "Prevotella", "Prevotella copri" ] 
} 
},
{
 "id": "19498",
"metadata": {
 "taxonomy": [ "19498", "123_887", "Bacteroidetes", " Bacteroidia", " Bacteroidales", "Prevotellaceae", "Prevotella", "Prevotella copri" ] 
} 
},
{
 "id": "19523",
"metadata": {
 "taxonomy": [ "19523", "123_3692", "Bacteroidetes", " Bacteroidia", " Bacteroidales", "Prevotellaceae", "Prevotella", "Prevotella copri" ] 
} 
},
{
 "id": "19524",
"metadata": {
 "taxonomy": [ "19524", "104_131", "Bacteroidetes", " Bacteroidia", " Bacteroidales", "Prevotellaceae", "Prevotella", "Prevotella copri" ] 
} 
},
{
 "id": "19527",
"metadata": {
 "taxonomy": [ "19527", "121_6217", "Bacteroidetes", " Bacteroidia", " Bacteroidales", "Prevotellaceae", "Prevotella", "Prevotella copri" ] 
} 
},
{
 "id": "19539",
"metadata": {
 "taxonomy": [ "19539", "25_1356", "Bacteroidetes", " Bacteroidia", " Bacteroidales", "Bacteroidaceae", "Bacteroides", "Bacteroides xylanisolvens" ] 
} 
},
{
 "id": "19541",
"metadata": {
 "taxonomy": [ "19541", "125_588", "Bacteroidetes", " Bacteroidia", " Bacteroidales", "Prevotellaceae", "Prevotella", "Prevotella copri" ] 
} 
},
{
 "id": "19546",
"metadata": {
 "taxonomy": [ "19546", "125_5642", "Bacteroidetes", " Bacteroidia", " Bacteroidales", "Prevotellaceae", "Prevotella", "Prevotella copri" ] 
} 
},
{
 "id": "19547",
"metadata": {
 "taxonomy": [ "19547", "35_161", "Bacteroidetes", " Bacteroidia", " Bacteroidales", "Prevotellaceae", "Prevotella", "Prevotella copri" ] 
} 
},
{
 "id": "19548",
"metadata": {
 "taxonomy": [ "19548", "100_2993", "Bacteroidetes", " Bacteroidia", " Bacteroidales", "Prevotellaceae", "Prevotella", "Prevotella copri" ] 
} 
},
{
 "id": "19553",
"metadata": {
 "taxonomy": [ "19553", "1_3196", "Bacteroidetes", " Bacteroidia", " Bacteroidales", "Prevotellaceae", "Prevotella", "Prevotella sp." ] 
} 
},
{
 "id": "19554",
"metadata": {
 "taxonomy": [ "19554", "123_7643", "Bacteroidetes", " Bacteroidia", " Bacteroidales", "Porphyromonadaceae", "Barnesiella", "Barnsiella intestinihominis" ] 
} 
},
{
 "id": "19560",
"metadata": {
 "taxonomy": [ "19560", "121_6397", "Bacteroidetes", " Bacteroidia", " Bacteroidales", "Prevotellaceae", "Prevotella", "Prevotella copri" ] 
} 
},
{
 "id": "19561",
"metadata": {
 "taxonomy": [ "19561", "112_6250", "Bacteroidetes", " Bacteroidia", " Bacteroidales", "Prevotellaceae", "Prevotella", "Prevotella copri" ] 
} 
},
{
 "id": "19565",
"metadata": {
 "taxonomy": [ "19565", "33_4498", "Bacteroidetes", " Bacteroidia", " Bacteroidales", "Prevotellaceae", "Prevotella", "Prevotella copri" ] 
} 
},
{
 "id": "19566",
"metadata": {
 "taxonomy": [ "19566", "31_1611", "Bacteroidetes", " Bacteroidia", " Bacteroidales", "Prevotellaceae", "Prevotella", "Prevotella copri" ] 
} 
},
{
 "id": "19567",
"metadata": {
 "taxonomy": [ "19567", "104_732", "Bacteroidetes", " Bacteroidia", " Bacteroidales", "Prevotellaceae", "Prevotella", "Prevotella copri" ] 
} 
},
{
 "id": "19571",
"metadata": {
 "taxonomy": [ "19571", "112_5280", "Bacteroidetes", " Bacteroidia", " Bacteroidales", "Prevotellaceae", "Prevotella", "Prevotella copri" ] 
} 
},
{
 "id": "19583",
"metadata": {
 "taxonomy": [ "19583", "121_4066", "Bacteroidetes", " Bacteroidia", " Bacteroidales", "Prevotellaceae", "Prevotella", "Prevotella copri" ] 
} 
},
{
 "id": "19584",
"metadata": {
 "taxonomy": [ "19584", "13_2517", "Bacteroidetes", " Bacteroidia", " Bacteroidales", "Prevotellaceae", "Prevotella", "Prevotella copri" ] 
} 
},
{
 "id": "19588",
"metadata": {
 "taxonomy": [ "19588", "104_610", "Bacteroidetes", " Bacteroidia", " Bacteroidales", "Prevotellaceae", "Prevotella", "Prevotella copri" ] 
} 
},
{
 "id": "19591",
"metadata": {
 "taxonomy": [ "19591", "23_2890", "Bacteroidetes", " Bacteroidia", " Bacteroidales", "Bacteroidaceae", "Bacteroides", "Bacteroides thetaiotaomicron" ] 
} 
},
{
 "id": "19594",
"metadata": {
 "taxonomy": [ "19594", "112_1859", "Bacteroidetes", " Bacteroidia", " Bacteroidales", "Prevotellaceae", "Prevotella", "Prevotella copri" ] 
} 
},
{
 "id": "19596",
"metadata": {
 "taxonomy": [ "19596", "24_1388", "Bacteroidetes", " Bacteroidia", " Bacteroidales", "Prevotellaceae", "Prevotella", "Prevotella copri" ] 
} 
},
{
 "id": "19597",
"metadata": {
 "taxonomy": [ "19597", "123_3846", "Bacteroidetes", " Bacteroidia", " Bacteroidales", "Prevotellaceae", "Prevotella", "Prevotella copri" ] 
} 
},
{
 "id": "19603",
"metadata": {
 "taxonomy": [ "19603", "4_2979", "Bacteroidetes", " Bacteroidia", " Bacteroidales", "Prevotellaceae", "Prevotella", "Prevotella copri" ] 
} 
},
{
 "id": "19606",
"metadata": {
 "taxonomy": [ "19606", "4_1614", "Bacteroidetes", " Bacteroidia", " Bacteroidales", "Prevotellaceae", "Prevotella", "Prevotella copri" ] 
} 
},
{
 "id": "19609",
"metadata": {
 "taxonomy": [ "19609", "121_6057", "Bacteroidetes", " Bacteroidia", " Bacteroidales", "Prevotellaceae", "Prevotella", "Prevotella copri" ] 
} 
},
{
 "id": "19614",
"metadata": {
 "taxonomy": [ "19614", "123_6951", "Bacteroidetes", " Bacteroidia", " Bacteroidales", "Prevotellaceae", "Prevotella", "Prevotella copri" ] 
} 
},
{
 "id": "19624",
"metadata": {
 "taxonomy": [ "19624", "24_1167", "Bacteroidetes", " Bacteroidia", " Bacteroidales", "Prevotellaceae", "Prevotella", "Prevotella copri" ] 
} 
},
{
 "id": "19625",
"metadata": {
 "taxonomy": [ "19625", "123_4326", "Bacteroidetes", " Bacteroidia", " Bacteroidales", "Prevotellaceae", "Prevotella", "Prevotella copri" ] 
} 
},
{
 "id": "19627",
"metadata": {
 "taxonomy": [ "19627", "1_837", "Bacteroidetes", " Bacteroidia", " Bacteroidales", "Prevotellaceae", "Prevotella", "Prevotella copri" ] 
} 
},
{
 "id": "19634",
"metadata": {
 "taxonomy": [ "19634", "43_1894", "Bacteroidetes", " Bacteroidia", " Bacteroidales", "Bacteroidaceae", "Bacteroides", "Bacteroides uniformis" ] 
} 
},
{
 "id": "19653",
"metadata": {
 "taxonomy": [ "19653", "104_1011", "Bacteroidetes", " Bacteroidia", " Bacteroidales", "Prevotellaceae", "Prevotella", "Prevotella copri" ] 
} 
},
{
 "id": "19654",
"metadata": {
 "taxonomy": [ "19654", "23_3867", "Bacteroidetes", " Bacteroidia", " Bacteroidales", "Prevotellaceae", "Prevotella", "Prevotella copri" ] 
} 
},
{
 "id": "19661",
"metadata": {
 "taxonomy": [ "19661", "125_1057", "Bacteroidetes", " Bacteroidia", " Bacteroidales", "Prevotellaceae", "Prevotella", "Prevotella copri" ] 
} 
},
{
 "id": "19665",
"metadata": {
 "taxonomy": [ "19665", "23_799", "Bacteroidetes", " Bacteroidia", " Bacteroidales", "Prevotellaceae", "Prevotella", "Prevotella copri" ] 
} 
},
{
 "id": "19668",
"metadata": {
 "taxonomy": [ "19668", "33_5490", "Bacteroidetes", " Bacteroidia", " Bacteroidales", "Prevotellaceae", "Prevotella", "Prevotella copri" ] 
} 
},
{
 "id": "19694",
"metadata": {
 "taxonomy": [ "19694", "54_3400", "Bacteroidetes", " Bacteroidia", " Bacteroidales", "Prevotellaceae", "Prevotella", "Prevotella copri" ] 
} 
},
{
 "id": "19696",
"metadata": {
 "taxonomy": [ "19696", "81_3817", "Bacteroidetes", " Bacteroidia", " Bacteroidales", "Prevotellaceae", "Prevotella", "Prevotella copri" ] 
} 
},
{
 "id": "19700",
"metadata": {
 "taxonomy": [ "19700", "43_3037", "Bacteroidetes", " Bacteroidia", " Bacteroidales", "Prevotellaceae", "Prevotella", "Prevotella copri" ] 
} 
},
{
 "id": "19704",
"metadata": {
 "taxonomy": [ "19704", "121_5538", "Bacteroidetes", " Bacteroidia", " Bacteroidales", "Prevotellaceae", "Prevotella", "Prevotella copri" ] 
} 
},
{
 "id": "19718",
"metadata": {
 "taxonomy": [ "19718", "104_91", "Bacteroidetes", " Bacteroidia", " Bacteroidales", "Prevotellaceae", "Prevotella", "Prevotella copri" ] 
} 
},
{
 "id": "19727",
"metadata": {
 "taxonomy": [ "19727", "1_107", "Bacteroidetes", " Bacteroidia", " Bacteroidales", "Prevotellaceae", "Prevotella", "Prevotella sp." ] 
} 
},
{
 "id": "19742",
"metadata": {
 "taxonomy": [ "19742", "81_6435", "Bacteroidetes", " Bacteroidia", " Bacteroidales", "Prevotellaceae", "Prevotella", "Prevotella stercorea" ] 
} 
},
{
 "id": "19743",
"metadata": {
 "taxonomy": [ "19743", "43_2009", "Bacteroidetes", " Bacteroidia", " Bacteroidales", "Prevotellaceae", "Prevotella", "Prevotella copri" ] 
} 
},
{
 "id": "19768",
"metadata": {
 "taxonomy": [ "19768", "104_911", "Bacteroidetes", " Bacteroidia", " Bacteroidales", "Prevotellaceae", "Prevotella", "Prevotella copri" ] 
} 
},
{
 "id": "19795",
"metadata": {
 "taxonomy": [ "19795", "121_3262", "Bacteroidetes", " Bacteroidia", " Bacteroidales", "Prevotellaceae", "Prevotella", "Prevotella copri" ] 
} 
},
{
 "id": "19806",
"metadata": {
 "taxonomy": [ "19806", "121_6377", "Bacteroidetes", " Bacteroidia", " Bacteroidales", "Prevotellaceae", "Prevotella", "Prevotella copri" ] 
} 
},
{
 "id": "19809",
"metadata": {
 "taxonomy": [ "19809", "1_2216", "Bacteroidetes", " Bacteroidia", " Bacteroidales", "Prevotellaceae", "Prevotella", "Prevotella copri" ] 
} 
},
{
 "id": "19824",
"metadata": {
 "taxonomy": [ "19824", "1_2739", "Bacteroidetes", " Bacteroidia", " Bacteroidales", "Prevotellaceae", "Prevotella", "Prevotella copri" ] 
} 
},
{
 "id": "19834",
"metadata": {
 "taxonomy": [ "19834", "112_5715", "Bacteroidetes", " Bacteroidia", " Bacteroidales", "Prevotellaceae", "Prevotella", "Prevotella copri" ] 
} 
},
{
 "id": "19838",
"metadata": {
 "taxonomy": [ "19838", "121_4481", "Bacteroidetes", " Bacteroidia", " Bacteroidales", "Prevotellaceae", "Prevotella", "Prevotella copri" ] 
} 
},
{
 "id": "19843",
"metadata": {
 "taxonomy": [ "19843", "112_2901", "Bacteroidetes", " Bacteroidia", " Bacteroidales", "Prevotellaceae", "Prevotella", "Prevotella copri" ] 
} 
},
{
 "id": "19845",
"metadata": {
 "taxonomy": [ "19845", "21_6073", "Bacteroidetes", " Bacteroidia", " Bacteroidales", "Prevotellaceae", "Prevotella", "Prevotella copri" ] 
} 
},
{
 "id": "19852",
"metadata": {
 "taxonomy": [ "19852", "104_339", "Bacteroidetes", " Bacteroidia", " Bacteroidales", "Prevotellaceae", "Prevotella", "Prevotella copri" ] 
} 
},
{
 "id": "19854",
"metadata": {
 "taxonomy": [ "19854", "25_270", "Bacteroidetes", " Bacteroidia", " Bacteroidales", "Prevotellaceae", "Prevotella", "Prevotella copri" ] 
} 
},
{
 "id": "19867",
"metadata": {
 "taxonomy": [ "19867", "66_3940", "Bacteroidetes", " Bacteroidia", " Bacteroidales", "Prevotellaceae", "Prevotella", "Prevotella copri" ] 
} 
},
{
 "id": "19869",
"metadata": {
 "taxonomy": [ "19869", "121_2663", "Bacteroidetes", " Bacteroidia", " Bacteroidales", "Prevotellaceae", "Prevotella", "Prevotella copri" ] 
} 
},
{
 "id": "19871",
"metadata": {
 "taxonomy": [ "19871", "112_5517", "Bacteroidetes", " Bacteroidia", " Bacteroidales", "Prevotellaceae", "Prevotella", "Prevotella copri" ] 
} 
},
{
 "id": "19872",
"metadata": {
 "taxonomy": [ "19872", "121_3923", "Bacteroidetes", " Bacteroidia", " Bacteroidales", "Prevotellaceae", "Prevotella", "Prevotella copri" ] 
} 
},
{
 "id": "19874",
"metadata": {
 "taxonomy": [ "19874", "104_630", "Bacteroidetes", " Bacteroidia", " Bacteroidales", "Prevotellaceae", "Prevotella", "Prevotella copri" ] 
} 
},
{
 "id": "19878",
"metadata": {
 "taxonomy": [ "19878", "112_5029", "Bacteroidetes", " Bacteroidia", " Bacteroidales", "Prevotellaceae", "Prevotella", "Prevotella copri" ] 
} 
},
{
 "id": "19910",
"metadata": {
 "taxonomy": [ "19910", "107_990", "Bacteroidetes", " Bacteroidia", " Bacteroidales", "Prevotellaceae", "Prevotella", "Prevotella copri" ] 
} 
},
{
 "id": "19920",
"metadata": {
 "taxonomy": [ "19920", "121_3014", "Bacteroidetes", " Bacteroidia", " Bacteroidales", "Prevotellaceae", "Prevotella", "Prevotella stercorea" ] 
} 
},
{
 "id": "19928",
"metadata": {
 "taxonomy": [ "19928", "123_7110", "Bacteroidetes", " Bacteroidia", " Bacteroidales", "Prevotellaceae", "Prevotella", "Prevotella copri" ] 
} 
},
{
 "id": "19932",
"metadata": {
 "taxonomy": [ "19932", "112_2185", "Bacteroidetes", " Bacteroidia", " Bacteroidales", "Prevotellaceae", "Prevotella", "Prevotella copri" ] 
} 
},
{
 "id": "19938",
"metadata": {
 "taxonomy": [ "19938", "123_3056", "Bacteroidetes", " Bacteroidia", " Bacteroidales", "Prevotellaceae", "Prevotella", "Prevotella copri" ] 
} 
},
{
 "id": "19944",
"metadata": {
 "taxonomy": [ "19944", "112_6147", "Bacteroidetes", " Bacteroidia", " Bacteroidales", "Prevotellaceae", "Prevotella", "Prevotella copri" ] 
} 
},
{
 "id": "19962",
"metadata": {
 "taxonomy": [ "19962", "26_5503", "Bacteroidetes", " Bacteroidia", " Bacteroidales", "Bacteroidaceae", "Bacteroides", "Bacteroides sp." ] 
} 
},
{
 "id": "19968",
"metadata": {
 "taxonomy": [ "19968", "71_6161", "Bacteroidetes", " Bacteroidia", " Bacteroidales", "Prevotellaceae", "Prevotella", "Prevotella copri" ] 
} 
},
{
 "id": "19994",
"metadata": {
 "taxonomy": [ "19994", "123_5023", "Bacteroidetes", " Bacteroidia", " Bacteroidales", "Porphyromonadaceae", "Barnesiella", "Barnsiella intestinihominis" ] 
} 
},
{
 "id": "20000",
"metadata": {
 "taxonomy": [ "20000", "81_6957", "Bacteroidetes", " Bacteroidia", " Bacteroidales", "Prevotellaceae", "Prevotella", "Prevotella copri" ] 
} 
},
{
 "id": "20023",
"metadata": {
 "taxonomy": [ "20023", "69_4511", "Bacteroidetes", " Bacteroidia", " Bacteroidales", "Prevotellaceae", "Paraprevotella", "Paraprevotella xylaniphila " ] 
} 
},
{
 "id": "20053",
"metadata": {
 "taxonomy": [ "20053", "112_6057", "Bacteroidetes", " Bacteroidia", " Bacteroidales", "Prevotellaceae", "Prevotella", "Prevotella copri" ] 
} 
},
{
 "id": "20093",
"metadata": {
 "taxonomy": [ "20093", "119_2959", "Bacteroidetes", " Bacteroidia", " Bacteroidales", "Bacteroidaceae", "Bacteroides", "Bacteroides massiliensis" ] 
} 
},
{
 "id": "20100",
"metadata": {
 "taxonomy": [ "20100", "119_5762", "Bacteroidetes", " Bacteroidia", " Bacteroidales", "Prevotellaceae", "Paraprevotella", "Paraprevotella clara" ] 
} 
},
{
 "id": "20108",
"metadata": {
 "taxonomy": [ "20108", "77_8303", "Bacteroidetes", " Bacteroidia", " Bacteroidales", "Bacteroidaceae", "Bacteroides", "Bacteroides ovatus" ] 
} 
},
{
 "id": "20118",
"metadata": {
 "taxonomy": [ "20118", "50_370", "Bacteroidetes", " Bacteroidia", " Bacteroidales", "Porphyromonadaceae", "Parabacteroides", "Parabacteroides merdae" ] 
} 
},
{
 "id": "20164",
"metadata": {
 "taxonomy": [ "20164", "100_10773", "Verrucomicrobia", " Verrucomicrobiae", " Verrucomicrobiales", "Akkermansiaceae", "Akkermansia", "Akkermansia muciniphila" ] 
} 
},
{
 "id": "20174",
"metadata": {
 "taxonomy": [ "20174", "96_2817", "Bacteroidetes", " Bacteroidia", " Bacteroidales", "Bacteroidaceae", "Bacteroides", "Bacteroides sp." ] 
} 
},
{
 "id": "20204",
"metadata": {
 "taxonomy": [ "20204", "91_258", "Bacteroidetes", " Bacteroidia", " Bacteroidales", "Bacteroidaceae", "Bacteroides", "Bacteroides ovatus" ] 
} 
},
{
 "id": "20205",
"metadata": {
 "taxonomy": [ "20205", "104_1134", "Bacteroidetes", " Bacteroidia", " Bacteroidales", "Prevotellaceae", "Prevotella", "Prevotella copri" ] 
} 
},
{
 "id": "20228",
"metadata": {
 "taxonomy": [ "20228", "112_1711", "Bacteroidetes", " Bacteroidia", " Bacteroidales", "Prevotellaceae", "Prevotella", "Prevotella copri" ] 
} 
},
{
 "id": "20232",
"metadata": {
 "taxonomy": [ "20232", "108_5042", "Bacteroidetes", " Bacteroidia", " Bacteroidales", "Prevotellaceae", "Prevotella", "Prevotella stercorea" ] 
} 
},
{
 "id": "20275",
"metadata": {
 "taxonomy": [ "20275", "1_1934", "Bacteroidetes", " Bacteroidia", " Bacteroidales", "Prevotellaceae", "Prevotella", "Prevotella copri" ] 
} 
},
{
 "id": "20283",
"metadata": {
 "taxonomy": [ "20283", "37_6291", "Bacteroidetes", " Bacteroidia", " Bacteroidales", "Bacteroidaceae", "Bacteroides", "Bacteroides sp." ] 
} 
},
{
 "id": "20321",
"metadata": {
 "taxonomy": [ "20321", "8_1313", "Bacteroidetes", " Bacteroidia", " Bacteroidales", "Bacteroidaceae", "Bacteroides", "Bacteroides sp." ] 
} 
},
{
 "id": "20368",
"metadata": {
 "taxonomy": [ "20368", "9_57", "Bacteroidetes", " Bacteroidia", " Bacteroidales", "Bacteroidaceae", "Bacteroides", "Bacteroides sp." ] 
} 
},
{
 "id": "20376",
"metadata": {
 "taxonomy": [ "20376", "126_132", "Bacteroidetes", " Bacteroidia", " Bacteroidales", "Porphyromonadaceae", "Parabacteroides", "Parabacteroides merdae" ] 
} 
},
{
 "id": "20378",
"metadata": {
 "taxonomy": [ "20378", "105_4655", "Bacteroidetes", " Bacteroidia", " Bacteroidales", "Bacteroidaceae", "Bacteroides", "Bacteroides massiliensis" ] 
} 
},
{
 "id": "20384",
"metadata": {
 "taxonomy": [ "20384", "131_7281", "Bacteroidetes", " Bacteroidia", " Bacteroidales", "Bacteroidaceae", "Bacteroides", "Bacteroides eggerthii" ] 
} 
},
{
 "id": "20401",
"metadata": {
 "taxonomy": [ "20401", "117_1172", "Firmicutes", " Negativicutes", " Selenomonadales", "Veillonellaceae", "Dialister", "Dialister invisus" ] 
} 
},
{
 "id": "20406",
"metadata": {
 "taxonomy": [ "20406", "117_2399", "Firmicutes", " Negativicutes", " Selenomonadales", "Veillonellaceae", "Dialister", "Dialister invisus" ] 
} 
},
{
 "id": "20568",
"metadata": {
 "taxonomy": [ "20568", "17_3205", "Bacteroidetes", " Bacteroidia", " Bacteroidales", "Bacteroidaceae", "Bacteroides", "Bacteroides massiliensis" ] 
} 
},
{
 "id": "20586",
"metadata": {
 "taxonomy": [ "20586", "130_5084", "Firmicutes", " Negativicutes", " Selenomonadales", "Veillonellaceae", "Dialister", "Dialister invisus" ] 
} 
},
{
 "id": "20672",
"metadata": {
 "taxonomy": [ "20672", "61_2713", "NULL", "NULL", "NULL", "NULL", "NULL", "NULL" ] 
} 
},
{
 "id": "20707",
"metadata": {
 "taxonomy": [ "20707", "47_11291", "Firmicutes", " Negativicutes", " Selenomonadales", "Veillonellaceae", "Mitsuokella", "Mitsuokella" ] 
} 
},
{
 "id": "20724",
"metadata": {
 "taxonomy": [ "20724", "61_3432", "Firmicutes", " Clostridia", " Clostridiales", "Ruminococcaceae", "Faecalibacterium", "Faecalibacterium prausnitzii" ] 
} 
},
{
 "id": "20760",
"metadata": {
 "taxonomy": [ "20760", "49_1738", "Firmicutes", " Negativicutes", " Selenomonadales", "Veillonellaceae", "Dialister", "Dialister invisus" ] 
} 
},
{
 "id": "20826",
"metadata": {
 "taxonomy": [ "20826", "5_216", "Firmicutes", " Clostridia", " Clostridiales", "Ruminococcaceae", "Faecalibacterium", "Faecalibacterium prausnitzii" ] 
} 
},
{
 "id": "20827",
"metadata": {
 "taxonomy": [ "20827", "10_2630", "Bacteroidetes", " Bacteroidia", " Bacteroidales", "Rikenellaceae", "Alistipes", "Alistipes sp." ] 
} 
},
{
 "id": "20841",
"metadata": {
 "taxonomy": [ "20841", "115_2924", "Firmicutes", " Clostridia", " Clostridiales", "Ruminococcaceae", "Faecalibacterium", "Faecalibacterium prausnitzii" ] 
} 
},
{
 "id": "20843",
"metadata": {
 "taxonomy": [ "20843", "37_4927", "Firmicutes", " Negativicutes", " Selenomonadales", "Veillonellaceae", "Dialister", "Dialister invisus" ] 
} 
},
{
 "id": "20845",
"metadata": {
 "taxonomy": [ "20845", "130_6828", "Firmicutes", " Negativicutes", " Selenomonadales", "Veillonellaceae", "Dialister", "Dialister invisus" ] 
} 
},
{
 "id": "20912",
"metadata": {
 "taxonomy": [ "20912", "18_3113", "Firmicutes", " Negativicutes", " Selenomonadales", "Veillonellaceae", "Dialister", "Dialister invisus" ] 
} 
},
{
 "id": "20918",
"metadata": {
 "taxonomy": [ "20918", "24_513", "Firmicutes", " Clostridia", " Clostridiales", "Lachnospiraceae", "Lachnospiraceae incertae sedis", "Lachnospiraceae incertae sedis" ] 
} 
},
{
 "id": "20928",
"metadata": {
 "taxonomy": [ "20928", "117_4601", "Firmicutes", " Negativicutes", " Selenomonadales", "Veillonellaceae", "Dialister", "Dialister invisus" ] 
} 
},
{
 "id": "20936",
"metadata": {
 "taxonomy": [ "20936", "76_2344", "Firmicutes", " Clostridia", " Clostridiales", "Lachnospiraceae", "Blautia", "Blautia" ] 
} 
},
{
 "id": "20938",
"metadata": {
 "taxonomy": [ "20938", "65_4226", "Firmicutes", " Clostridia", " Clostridiales", "Lachnospiraceae", "Blautia", "Blautia" ] 
} 
},
{
 "id": "20939",
"metadata": {
 "taxonomy": [ "20939", "88_1851", "Firmicutes", " Clostridia", " Clostridiales", "Lachnospiraceae", "Blautia", "Blautia" ] 
} 
},
{
 "id": "20952",
"metadata": {
 "taxonomy": [ "20952", "117_2479", "Firmicutes", " Negativicutes", " Selenomonadales", "Veillonellaceae", "Dialister", "Dialister invisus" ] 
} 
},
{
 "id": "20956",
"metadata": {
 "taxonomy": [ "20956", "8_2024", "Firmicutes", " Clostridia", " Clostridiales", "Lachnospiraceae", "Blautia", "Blautia" ] 
} 
},
{
 "id": "20957",
"metadata": {
 "taxonomy": [ "20957", "11_1603", "Firmicutes", " Clostridia", " Clostridiales", "Lachnospiraceae", "Blautia", "Blautia" ] 
} 
},
{
 "id": "20960",
"metadata": {
 "taxonomy": [ "20960", "7_2207", "Firmicutes", " Negativicutes", " Selenomonadales", "Veillonellaceae", "Dialister", "Dialister invisus" ] 
} 
},
{
 "id": "20982",
"metadata": {
 "taxonomy": [ "20982", "24_259", "NULL", "NULL", "NULL", "NULL", "NULL", "NULL" ] 
} 
},
{
 "id": "20991",
"metadata": {
 "taxonomy": [ "20991", "49_240", "NULL", "NULL", "NULL", "NULL", "NULL", "NULL" ] 
} 
},
{
 "id": "21118",
"metadata": {
 "taxonomy": [ "21118", "32_6635", "Bacteroidetes", " Bacteroidia", " Bacteroidales", "Bacteroidaceae", "Bacteroides", "Bacteroides dorei" ] 
} 
},
{
 "id": "21129",
"metadata": {
 "taxonomy": [ "21129", "32_101", "Bacteroidetes", " Bacteroidia", " Bacteroidales", "Bacteroidaceae", "Bacteroides", "Bacteroides massiliensis" ] 
} 
},
{
 "id": "21144",
"metadata": {
 "taxonomy": [ "21144", "39_1489", "Bacteroidetes", " Bacteroidia", " Bacteroidales", "Porphyromonadaceae", "Barnesiella", "Barnsiella intestinihominis" ] 
} 
},
{
 "id": "21191",
"metadata": {
 "taxonomy": [ "21191", "28_882", "Bacteroidetes", " Bacteroidia", " Bacteroidales", "Porphyromonadaceae", "Butyricimonas", "Butyricimonas virosa" ] 
} 
},
{
 "id": "21193",
"metadata": {
 "taxonomy": [ "21193", "20_8743", "Bacteroidetes", " Bacteroidia", " Bacteroidales", "Porphyromonadaceae", "Butyricimonas", "Butyricimonas virosa" ] 
} 
},
{
 "id": "21199",
"metadata": {
 "taxonomy": [ "21199", "110_5320", "Bacteroidetes", " Bacteroidia", " Bacteroidales", "Bacteroidaceae", "Bacteroides", "Bacteroides eggerthii" ] 
} 
},
{
 "id": "21203",
"metadata": {
 "taxonomy": [ "21203", "98_3217", "Bacteroidetes", " Bacteroidia", " Bacteroidales", "Porphyromonadaceae", "Barnesiella", "Barnesiella sp." ] 
} 
},
{
 "id": "21215",
"metadata": {
 "taxonomy": [ "21215", "113_5298", "Bacteroidetes", " Bacteroidia", " Bacteroidales", "Porphyromonadaceae", "Parabacteroides", "Parabacteroides johnsonii" ] 
} 
},
{
 "id": "21249",
"metadata": {
 "taxonomy": [ "21249", "18_5421", "Bacteroidetes", " Bacteroidia", " Bacteroidales", "Bacteroidaceae", "Bacteroides", "Bacteroides sp." ] 
} 
},
{
 "id": "21259",
"metadata": {
 "taxonomy": [ "21259", "117_4312", "Bacteroidetes", " Bacteroidia", " Bacteroidales", "Porphyromonadaceae", "Parabacteroides", "Parabacteroides merdae" ] 
} 
},
{
 "id": "21262",
"metadata": {
 "taxonomy": [ "21262", "125_534", "Bacteroidetes", " Bacteroidia", " Bacteroidales", "Porphyromonadaceae", "Parabacteroides", "Parabacteroides merdae" ] 
} 
},
{
 "id": "21263",
"metadata": {
 "taxonomy": [ "21263", "2_3387", "Bacteroidetes", " Bacteroidia", " Bacteroidales", "Porphyromonadaceae", "Parabacteroides", "Parabacteroides merdae" ] 
} 
},
{
 "id": "21268",
"metadata": {
 "taxonomy": [ "21268", "51_2384", "Bacteroidetes", " Bacteroidia", " Bacteroidales", "Porphyromonadaceae", "Parabacteroides", "Parabacteroides merdae" ] 
} 
},
{
 "id": "21269",
"metadata": {
 "taxonomy": [ "21269", "10_5091", "Bacteroidetes", " Bacteroidia", " Bacteroidales", "Bacteroidaceae", "Bacteroides", "Bacteroides uniformis" ] 
} 
},
{
 "id": "21272",
"metadata": {
 "taxonomy": [ "21272", "24_3196", "Bacteroidetes", " Bacteroidia", " Bacteroidales", "Bacteroidaceae", "Bacteroides", "Bacteroides massiliensis" ] 
} 
},
{
 "id": "21295",
"metadata": {
 "taxonomy": [ "21295", "20_4500", "Bacteroidetes", " Bacteroidia", " Bacteroidales", "Bacteroidaceae", "Bacteroides", "Bacteroides eggerthii" ] 
} 
},
{
 "id": "21302",
"metadata": {
 "taxonomy": [ "21302", "84_5646", "Bacteroidetes", " Bacteroidia", " Bacteroidales", "Bacteroidaceae", "Bacteroides", "Bacteroides massiliensis" ] 
} 
},
{
 "id": "21320",
"metadata": {
 "taxonomy": [ "21320", "49_1027", "Bacteroidetes", " Bacteroidia", " Bacteroidales", "Bacteroidaceae", "Bacteroides", "Bacteroides massiliensis" ] 
} 
},
{
 "id": "21322",
"metadata": {
 "taxonomy": [ "21322", "96_3943", "Bacteroidetes", " Bacteroidia", " Bacteroidales", "Bacteroidaceae", "Bacteroides", "Bacteroides massiliensis" ] 
} 
},
{
 "id": "21325",
"metadata": {
 "taxonomy": [ "21325", "124_5529", "Bacteroidetes", " Bacteroidia", " Bacteroidales", "Bacteroidaceae", "Bacteroides", "Bacteroides massiliensis" ] 
} 
},
{
 "id": "21362",
"metadata": {
 "taxonomy": [ "21362", "119_2657", "Bacteroidetes", " Bacteroidia", " Bacteroidales", "Porphyromonadaceae", "Odoribacter", "Odoribacter splanchnicus" ] 
} 
},
{
 "id": "21363",
"metadata": {
 "taxonomy": [ "21363", "20_8533", "Bacteroidetes", " Bacteroidia", " Bacteroidales", "Porphyromonadaceae", "Odoribacter", "Odoribacter splanchnicus" ] 
} 
},
{
 "id": "21381",
"metadata": {
 "taxonomy": [ "21381", "20_8658", "Bacteroidetes", " Bacteroidia", " Bacteroidales", "Bacteroidaceae", "Bacteroides", "Bacteroides eggerthii" ] 
} 
},
{
 "id": "21391",
"metadata": {
 "taxonomy": [ "21391", "101_5274", "Bacteroidetes", " Bacteroidia", " Bacteroidales", "Bacteroidaceae", "Bacteroides", "Bacteroides uniformis" ] 
} 
},
{
 "id": "21421",
"metadata": {
 "taxonomy": [ "21421", "20_7581", "Bacteroidetes", " Bacteroidia", " Bacteroidales", "Bacteroidaceae", "Bacteroides", "Bacteroides eggerthii" ] 
} 
},
{
 "id": "21435",
"metadata": {
 "taxonomy": [ "21435", "19_4818", "Bacteroidetes", " Bacteroidia", " Bacteroidales", "Rikenellaceae", "Alistipes", "Alistipes putredinis" ] 
} 
},
{
 "id": "21438",
"metadata": {
 "taxonomy": [ "21438", "20_4391", "Bacteroidetes", " Bacteroidia", " Bacteroidales", "Bacteroidaceae", "Bacteroides", "Bacteroides eggerthii" ] 
} 
},
{
 "id": "21445",
"metadata": {
 "taxonomy": [ "21445", "6_2475", "Bacteroidetes", " Bacteroidia", " Bacteroidales", "Rikenellaceae", "Alistipes", "Alistipes sp." ] 
} 
},
{
 "id": "21448",
"metadata": {
 "taxonomy": [ "21448", "19_2519", "Bacteroidetes", " Bacteroidia", " Bacteroidales", "Rikenellaceae", "Alistipes", "Alistipes indistinctus" ] 
} 
},
{
 "id": "21452",
"metadata": {
 "taxonomy": [ "21452", "115_1632", "Bacteroidetes", " Bacteroidia", " Bacteroidales", "Bacteroidaceae", "Bacteroides", "Bacteroides uniformis" ] 
} 
},
{
 "id": "21458",
"metadata": {
 "taxonomy": [ "21458", "29_4824", "Bacteroidetes", " Bacteroidia", " Bacteroidales", "Rikenellaceae", "Alistipes", "Alistipes finegoldii" ] 
} 
},
{
 "id": "21461",
"metadata": {
 "taxonomy": [ "21461", "37_3084", "Bacteroidetes", " Bacteroidia", " Bacteroidales", "Rikenellaceae", "Alistipes", "Alistipes finegoldii" ] 
} 
},
{
 "id": "21462",
"metadata": {
 "taxonomy": [ "21462", "127_959", "Bacteroidetes", " Bacteroidia", " Bacteroidales", "Rikenellaceae", "Alistipes", "Alistipes finegoldii" ] 
} 
},
{
 "id": "21472",
"metadata": {
 "taxonomy": [ "21472", "96_9953", "Bacteroidetes", " Bacteroidia", " Bacteroidales", "Bacteroidaceae", "Bacteroides", "Bacteroides sp." ] 
} 
},
{
 "id": "21484",
"metadata": {
 "taxonomy": [ "21484", "94_7969", "Bacteroidetes", " Bacteroidia", " Bacteroidales", "Bacteroidaceae", "Bacteroides", "Bacteroides ovatus" ] 
} 
},
{
 "id": "21544",
"metadata": {
 "taxonomy": [ "21544", "68_3116", "Bacteroidetes", " Bacteroidia", " Bacteroidales", "Bacteroidaceae", "Bacteroides", "Bacteroides thetaiotaomicron" ] 
} 
},
{
 "id": "21552",
"metadata": {
 "taxonomy": [ "21552", "102_2684", "Bacteroidetes", " Bacteroidia", " Bacteroidales", "Bacteroidaceae", "Bacteroides", "Bacteroides ovatus" ] 
} 
},
{
 "id": "21560",
"metadata": {
 "taxonomy": [ "21560", "102_4821", "Bacteroidetes", " Bacteroidia", " Bacteroidales", "Bacteroidaceae", "Bacteroides", "Bacteroides ovatus" ] 
} 
},
{
 "id": "21590",
"metadata": {
 "taxonomy": [ "21590", "102_1520", "Bacteroidetes", " Bacteroidia", " Bacteroidales", "Bacteroidaceae", "Bacteroides", "Bacteroides thetaiotaomicron" ] 
} 
},
{
 "id": "21611",
"metadata": {
 "taxonomy": [ "21611", "100_11427", "Bacteroidetes", " Bacteroidia", " Bacteroidales", "Bacteroidaceae", "Bacteroides", "Bacteroides sp." ] 
} 
},
{
 "id": "21625",
"metadata": {
 "taxonomy": [ "21625", "68_6274", "Bacteroidetes", " Bacteroidia", " Bacteroidales", "Bacteroidaceae", "Bacteroides", "Bacteroides ovatus" ] 
} 
},
{
 "id": "21631",
"metadata": {
 "taxonomy": [ "21631", "79_8657", "Bacteroidetes", " Bacteroidia", " Bacteroidales", "Bacteroidaceae", "Bacteroides", "Bacteroides uniformis" ] 
} 
},
{
 "id": "21646",
"metadata": {
 "taxonomy": [ "21646", "90_5086", "Bacteroidetes", " Bacteroidia", " Bacteroidales", "Bacteroidaceae", "Bacteroides", "Bacteroides uniformis" ] 
} 
},
{
 "id": "21664",
"metadata": {
 "taxonomy": [ "21664", "94_9841", "Bacteroidetes", " Bacteroidia", " Bacteroidales", "Bacteroidaceae", "Bacteroides", "Bacteroides ovatus" ] 
} 
},
{
 "id": "21665",
"metadata": {
 "taxonomy": [ "21665", "82_11391", "Bacteroidetes", " Bacteroidia", " Bacteroidales", "Bacteroidaceae", "Bacteroides", "Bacteroides ovatus" ] 
} 
},
{
 "id": "21670",
"metadata": {
 "taxonomy": [ "21670", "9_2922", "Bacteroidetes", " Bacteroidia", " Bacteroidales", "Bacteroidaceae", "Bacteroides", "Bacteroides eggerthii" ] 
} 
},
{
 "id": "21682",
"metadata": {
 "taxonomy": [ "21682", "60_3274", "Bacteroidetes", " Bacteroidia", " Bacteroidales", "Bacteroidaceae", "Bacteroides", "Bacteroides sp." ] 
} 
},
{
 "id": "21683",
"metadata": {
 "taxonomy": [ "21683", "116_1081", "Bacteroidetes", " Bacteroidia", " Bacteroidales", "Bacteroidaceae", "Bacteroides", "Bacteroides sp." ] 
} 
},
{
 "id": "21685",
"metadata": {
 "taxonomy": [ "21685", "94_3376", "Bacteroidetes", " Bacteroidia", " Bacteroidales", "Bacteroidaceae", "Bacteroides", "Bacteroides ovatus" ] 
} 
},
{
 "id": "21692",
"metadata": {
 "taxonomy": [ "21692", "82_640", "Bacteroidetes", " Bacteroidia", " Bacteroidales", "Bacteroidaceae", "Bacteroides", "Bacteroides ovatus" ] 
} 
},
{
 "id": "21695",
"metadata": {
 "taxonomy": [ "21695", "7_80", "Bacteroidetes", " Bacteroidia", " Bacteroidales", "Bacteroidaceae", "Bacteroides", "Bacteroides ovatus" ] 
} 
},
{
 "id": "21706",
"metadata": {
 "taxonomy": [ "21706", "105_6436", "Bacteroidetes", " Bacteroidia", " Bacteroidales", "Bacteroidaceae", "Bacteroides", "Bacteroides ovatus" ] 
} 
},
{
 "id": "21733",
"metadata": {
 "taxonomy": [ "21733", "82_1720", "Bacteroidetes", " Bacteroidia", " Bacteroidales", "Bacteroidaceae", "Bacteroides", "Bacteroides massiliensis" ] 
} 
},
{
 "id": "21735",
"metadata": {
 "taxonomy": [ "21735", "82_639", "Bacteroidetes", " Bacteroidia", " Bacteroidales", "Bacteroidaceae", "Bacteroides", "Bacteroides caccae" ] 
} 
},
{
 "id": "21737",
"metadata": {
 "taxonomy": [ "21737", "79_8068", "Bacteroidetes", " Bacteroidia", " Bacteroidales", "Bacteroidaceae", "Bacteroides", "Bacteroides ovatus" ] 
} 
},
{
 "id": "21752",
"metadata": {
 "taxonomy": [ "21752", "68_4989", "Bacteroidetes", " Bacteroidia", " Bacteroidales", "Bacteroidaceae", "Bacteroides", "Bacteroides ovatus" ] 
} 
},
{
 "id": "21757",
"metadata": {
 "taxonomy": [ "21757", "68_5879", "Bacteroidetes", " Bacteroidia", " Bacteroidales", "Bacteroidaceae", "Bacteroides", "Bacteroides sp." ] 
} 
},
{
 "id": "21766",
"metadata": {
 "taxonomy": [ "21766", "56_1849", "Bacteroidetes", " Bacteroidia", " Bacteroidales", "Bacteroidaceae", "Bacteroides", "Bacteroides ovatus" ] 
} 
},
{
 "id": "21815",
"metadata": {
 "taxonomy": [ "21815", "101_2474", "Bacteroidetes", " Bacteroidia", " Bacteroidales", "Bacteroidaceae", "Bacteroides", "Bacteroides thetaiotaomicron" ] 
} 
},
{
 "id": "21823",
"metadata": {
 "taxonomy": [ "21823", "101_5012", "Bacteroidetes", " Bacteroidia", " Bacteroidales", "Bacteroidaceae", "Bacteroides", "Bacteroides thetaiotaomicron" ] 
} 
},
{
 "id": "21830",
"metadata": {
 "taxonomy": [ "21830", "131_4791", "Bacteroidetes", " Bacteroidia", " Bacteroidales", "Bacteroidaceae", "Bacteroides", "Bacteroides eggerthii" ] 
} 
},
{
 "id": "21832",
"metadata": {
 "taxonomy": [ "21832", "94_5228", "Bacteroidetes", " Bacteroidia", " Bacteroidales", "Bacteroidaceae", "Bacteroides", "Bacteroides ovatus" ] 
} 
},
{
 "id": "21835",
"metadata": {
 "taxonomy": [ "21835", "63_2617", "Bacteroidetes", " Bacteroidia", " Bacteroidales", "Bacteroidaceae", "Bacteroides", "Bacteroides thetaiotaomicron" ] 
} 
},
{
 "id": "21888",
"metadata": {
 "taxonomy": [ "21888", "100_3114", "Bacteroidetes", " Bacteroidia", " Bacteroidales", "Bacteroidaceae", "Bacteroides", "Bacteroides sp." ] 
} 
},
{
 "id": "21892",
"metadata": {
 "taxonomy": [ "21892", "100_6066", "Bacteroidetes", " Bacteroidia", " Bacteroidales", "Bacteroidaceae", "Bacteroides", "Bacteroides sp." ] 
} 
},
{
 "id": "21896",
"metadata": {
 "taxonomy": [ "21896", "107_4094", "Bacteroidetes", " Bacteroidia", " Bacteroidales", "Bacteroidaceae", "Bacteroides", "Bacteroides sp." ] 
} 
},
{
 "id": "21907",
"metadata": {
 "taxonomy": [ "21907", "122_2421", "Bacteroidetes", " Bacteroidia", " Bacteroidales", "Bacteroidaceae", "Bacteroides", "Bacteroides intestinalis" ] 
} 
},
{
 "id": "21908",
"metadata": {
 "taxonomy": [ "21908", "101_380", "Bacteroidetes", " Bacteroidia", " Bacteroidales", "Bacteroidaceae", "Bacteroides", "Bacteroides thetaiotaomicron" ] 
} 
},
{
 "id": "21913",
"metadata": {
 "taxonomy": [ "21913", "114_3044", "Bacteroidetes", " Bacteroidia", " Bacteroidales", "Bacteroidaceae", "Bacteroides", "Bacteroides caccae" ] 
} 
},
{
 "id": "21930",
"metadata": {
 "taxonomy": [ "21930", "91_5386", "Bacteroidetes", " Bacteroidia", " Bacteroidales", "Bacteroidaceae", "Bacteroides", "Bacteroides caccae" ] 
} 
},
{
 "id": "21947",
"metadata": {
 "taxonomy": [ "21947", "125_2238", "Bacteroidetes", " Bacteroidia", " Bacteroidales", "Prevotellaceae", "Prevotella", "Prevotella copri" ] 
} 
},
{
 "id": "21949",
"metadata": {
 "taxonomy": [ "21949", "105_5636", "Bacteroidetes", " Bacteroidia", " Bacteroidales", "Bacteroidaceae", "Bacteroides", "Bacteroides sp." ] 
} 
},
{
 "id": "21953",
"metadata": {
 "taxonomy": [ "21953", "40_4181", "Bacteroidetes", " Bacteroidia", " Bacteroidales", "Bacteroidaceae", "Bacteroides", "Bacteroides uniformis" ] 
} 
},
{
 "id": "21956",
"metadata": {
 "taxonomy": [ "21956", "105_917", "Bacteroidetes", " Bacteroidia", " Bacteroidales", "Bacteroidaceae", "Bacteroides", "Bacteroides sp." ] 
} 
},
{
 "id": "21970",
"metadata": {
 "taxonomy": [ "21970", "105_6301", "Bacteroidetes", " Bacteroidia", " Bacteroidales", "Bacteroidaceae", "Bacteroides", "Bacteroides thetaiotaomicron" ] 
} 
},
{
 "id": "21973",
"metadata": {
 "taxonomy": [ "21973", "126_440", "Bacteroidetes", " Bacteroidia", " Bacteroidales", "Bacteroidaceae", "Bacteroides", "Bacteroides sp." ] 
} 
},
{
 "id": "21974",
"metadata": {
 "taxonomy": [ "21974", "105_6348", "Bacteroidetes", " Bacteroidia", " Bacteroidales", "Bacteroidaceae", "Bacteroides", "Bacteroides sp." ] 
} 
},
{
 "id": "21996",
"metadata": {
 "taxonomy": [ "21996", "20_3893", "Bacteroidetes", " Bacteroidia", " Bacteroidales", "Bacteroidaceae", "Bacteroides", "Bacteroides sp." ] 
} 
},
{
 "id": "22001",
"metadata": {
 "taxonomy": [ "22001", "6_2459", "Bacteroidetes", " Bacteroidia", " Bacteroidales", "Prevotellaceae", "Prevotella", "Prevotella copri" ] 
} 
},
{
 "id": "22006",
"metadata": {
 "taxonomy": [ "22006", "71_3533", "Bacteroidetes", " Bacteroidia", " Bacteroidales", "Prevotellaceae", "Prevotella", "Prevotella copri" ] 
} 
},
{
 "id": "22008",
"metadata": {
 "taxonomy": [ "22008", "63_4868", "Bacteroidetes", " Bacteroidia", " Bacteroidales", "Bacteroidaceae", "Bacteroides", "Bacteroides eggerthii" ] 
} 
},
{
 "id": "22015",
"metadata": {
 "taxonomy": [ "22015", "4_4004", "Bacteroidetes", " Bacteroidia", " Bacteroidales", "Bacteroidaceae", "Bacteroides", "Bacteroides uniformis" ] 
} 
},
{
 "id": "22020",
"metadata": {
 "taxonomy": [ "22020", "4_3557", "Bacteroidetes", " Bacteroidia", " Bacteroidales", "Prevotellaceae", "Prevotella", "Prevotella copri" ] 
} 
},
{
 "id": "22025",
"metadata": {
 "taxonomy": [ "22025", "50_1181", "Bacteroidetes", " Bacteroidia", " Bacteroidales", "Porphyromonadaceae", "Parabacteroides", "Parabacteroides merdae" ] 
} 
},
{
 "id": "22030",
"metadata": {
 "taxonomy": [ "22030", "27_2163", "Bacteroidetes", " Bacteroidia", " Bacteroidales", "Bacteroidaceae", "Bacteroides", "Bacteroides caccae" ] 
} 
},
{
 "id": "22074",
"metadata": {
 "taxonomy": [ "22074", "30_10087", "Bacteroidetes", " Bacteroidia", " Bacteroidales", "Bacteroidaceae", "Bacteroides", "Bacteroides fragilis" ] 
} 
},
{
 "id": "22106",
"metadata": {
 "taxonomy": [ "22106", "96_9706", "Bacteroidetes", " Bacteroidia", " Bacteroidales", "Bacteroidaceae", "Bacteroides", "Bacteroides sp." ] 
} 
},
{
 "id": "22112",
"metadata": {
 "taxonomy": [ "22112", "90_9456", "Bacteroidetes", " Bacteroidia", " Bacteroidales", "Bacteroidaceae", "Bacteroides", "Bacteroides uniformis" ] 
} 
},
{
 "id": "22127",
"metadata": {
 "taxonomy": [ "22127", "67_8513", "Bacteroidetes", " Bacteroidia", " Bacteroidales", "Bacteroidaceae", "Bacteroides", "Bacteroides uniformis" ] 
} 
},
{
 "id": "22146",
"metadata": {
 "taxonomy": [ "22146", "107_4511", "Bacteroidetes", " Bacteroidia", " Bacteroidales", "Bacteroidaceae", "Bacteroides", "Bacteroides massiliensis" ] 
} 
},
{
 "id": "22149",
"metadata": {
 "taxonomy": [ "22149", "1_169", "Bacteroidetes", " Bacteroidia", " Bacteroidales", "Bacteroidaceae", "Bacteroides", "Bacteroides massiliensis" ] 
} 
},
{
 "id": "22152",
"metadata": {
 "taxonomy": [ "22152", "96_4671", "Bacteroidetes", " Bacteroidia", " Bacteroidales", "Bacteroidaceae", "Bacteroides", "Bacteroides massiliensis" ] 
} 
},
{
 "id": "22153",
"metadata": {
 "taxonomy": [ "22153", "20_3053", "Bacteroidetes", " Bacteroidia", " Bacteroidales", "Bacteroidaceae", "Bacteroides", "Bacteroides eggerthii" ] 
} 
},
{
 "id": "22177",
"metadata": {
 "taxonomy": [ "22177", "60_1132", "Bacteroidetes", " Bacteroidia", " Bacteroidales", "Bacteroidaceae", "Bacteroides", "Bacteroides massiliensis" ] 
} 
},
{
 "id": "22182",
"metadata": {
 "taxonomy": [ "22182", "124_987", "Bacteroidetes", " Bacteroidia", " Bacteroidales", "Bacteroidaceae", "Bacteroides", "Bacteroides massiliensis" ] 
} 
},
{
 "id": "22197",
"metadata": {
 "taxonomy": [ "22197", "60_4189", "Bacteroidetes", " Bacteroidia", " Bacteroidales", "Porphyromonadaceae", "Parabacteroides", "Parabacteroides merdae" ] 
} 
},
{
 "id": "22209",
"metadata": {
 "taxonomy": [ "22209", "124_1375", "Bacteroidetes", " Bacteroidia", " Bacteroidales", "Bacteroidaceae", "Bacteroides", "Bacteroides massiliensis" ] 
} 
},
{
 "id": "22220",
"metadata": {
 "taxonomy": [ "22220", "69_70", "Bacteroidetes", " Bacteroidia", " Bacteroidales", "Bacteroidaceae", "Bacteroides", "Bacteroides uniformis" ] 
} 
},
{
 "id": "22230",
"metadata": {
 "taxonomy": [ "22230", "50_3128", "Bacteroidetes", " Bacteroidia", " Bacteroidales", "Bacteroidaceae", "Bacteroides", "Bacteroides massiliensis" ] 
} 
},
{
 "id": "22248",
"metadata": {
 "taxonomy": [ "22248", "39_862", "Bacteroidetes", " Bacteroidia", " Bacteroidales", "Prevotellaceae", "Prevotella", "Prevotella sp." ] 
} 
},
{
 "id": "22255",
"metadata": {
 "taxonomy": [ "22255", "40_2301", "Bacteroidetes", " Bacteroidia", " Bacteroidales", "Bacteroidaceae", "Bacteroides", "Bacteroides eggerthii" ] 
} 
},
{
 "id": "22269",
"metadata": {
 "taxonomy": [ "22269", "20_4229", "Bacteroidetes", " Bacteroidia", " Bacteroidales", "Bacteroidaceae", "Bacteroides", "Bacteroides eggerthii" ] 
} 
},
{
 "id": "22305",
"metadata": {
 "taxonomy": [ "22305", "39_1914", "Bacteroidetes", " Bacteroidia", " Bacteroidales", "Bacteroidaceae", "Bacteroides", "Bacteroides eggerthii" ] 
} 
},
{
 "id": "22309",
"metadata": {
 "taxonomy": [ "22309", "29_812", "Bacteroidetes", " Bacteroidia", " Bacteroidales", "Bacteroidaceae", "Bacteroides", "Bacteroides eggerthii" ] 
} 
},
{
 "id": "22314",
"metadata": {
 "taxonomy": [ "22314", "20_6735", "Bacteroidetes", " Bacteroidia", " Bacteroidales", "Bacteroidaceae", "Bacteroides", "Bacteroides sp." ] 
} 
},
{
 "id": "22324",
"metadata": {
 "taxonomy": [ "22324", "115_305", "Bacteroidetes", " Bacteroidia", " Bacteroidales", "Bacteroidaceae", "Bacteroides", "Bacteroides sp." ] 
} 
},
{
 "id": "22333",
"metadata": {
 "taxonomy": [ "22333", "109_1068", "Bacteroidetes", " Bacteroidia", " Bacteroidales", "Bacteroidaceae", "Bacteroides", "Bacteroides uniformis" ] 
} 
},
{
 "id": "22336",
"metadata": {
 "taxonomy": [ "22336", "39_3940", "Bacteroidetes", " Bacteroidia", " Bacteroidales", "Bacteroidaceae", "Bacteroides", "Bacteroides finegoldii" ] 
} 
},
{
 "id": "22350",
"metadata": {
 "taxonomy": [ "22350", "120_2778", "Bacteroidetes", " Bacteroidia", " Bacteroidales", "Bacteroidaceae", "Bacteroides", "Bacteroides uniformis" ] 
} 
},
{
 "id": "22361",
"metadata": {
 "taxonomy": [ "22361", "109_2061", "Bacteroidetes", " Bacteroidia", " Bacteroidales", "Bacteroidaceae", "Bacteroides", "Bacteroides eggerthii" ] 
} 
},
{
 "id": "22383",
"metadata": {
 "taxonomy": [ "22383", "76_2624", "Bacteroidetes", " Bacteroidia", " Bacteroidales", "Bacteroidaceae", "Bacteroides", "Bacteroides uniformis" ] 
} 
},
{
 "id": "22395",
"metadata": {
 "taxonomy": [ "22395", "131_9624", "Bacteroidetes", " Bacteroidia", " Bacteroidales", "Bacteroidaceae", "Bacteroides", "Bacteroides uniformis" ] 
} 
},
{
 "id": "22399",
"metadata": {
 "taxonomy": [ "22399", "111_8713", "Bacteroidetes", " Bacteroidia", " Bacteroidales", "Bacteroidaceae", "Bacteroides", "Bacteroides uniformis" ] 
} 
},
{
 "id": "22414",
"metadata": {
 "taxonomy": [ "22414", "65_5665", "Bacteroidetes", " Bacteroidia", " Bacteroidales", "Bacteroidaceae", "Bacteroides", "Bacteroides uniformis" ] 
} 
},
{
 "id": "22416",
"metadata": {
 "taxonomy": [ "22416", "111_13292", "Bacteroidetes", " Bacteroidia", " Bacteroidales", "Bacteroidaceae", "Bacteroides", "Bacteroides uniformis" ] 
} 
},
{
 "id": "22440",
"metadata": {
 "taxonomy": [ "22440", "99_10408", "Bacteroidetes", " Bacteroidia", " Bacteroidales", "Bacteroidaceae", "Bacteroides", "Bacteroides uniformis" ] 
} 
},
{
 "id": "22446",
"metadata": {
 "taxonomy": [ "22446", "109_14", "Bacteroidetes", " Bacteroidia", " Bacteroidales", "Bacteroidaceae", "Bacteroides", "Bacteroides finegoldii" ] 
} 
},
{
 "id": "22466",
"metadata": {
 "taxonomy": [ "22466", "62_4688", "Bacteroidetes", " Bacteroidia", " Bacteroidales", "Prevotellaceae", "Prevotella", "Prevotella shahii" ] 
} 
},
{
 "id": "22468",
"metadata": {
 "taxonomy": [ "22468", "86_3320", "Bacteroidetes", " Bacteroidia", " Bacteroidales", "Bacteroidaceae", "Bacteroides", "Bacteroides eggerthii" ] 
} 
},
{
 "id": "22474",
"metadata": {
 "taxonomy": [ "22474", "101_6468", "Bacteroidetes", " Bacteroidia", " Bacteroidales", "Bacteroidaceae", "Bacteroides", "Bacteroides uniformis" ] 
} 
},
{
 "id": "22484",
"metadata": {
 "taxonomy": [ "22484", "67_7929", "Bacteroidetes", " Bacteroidia", " Bacteroidales", "Bacteroidaceae", "Bacteroides", "Bacteroides uniformis" ] 
} 
},
{
 "id": "22491",
"metadata": {
 "taxonomy": [ "22491", "39_2451", "Bacteroidetes", " Bacteroidia", " Bacteroidales", "Prevotellaceae", "Prevotella", "Prevotella sp." ] 
} 
},
{
 "id": "22495",
"metadata": {
 "taxonomy": [ "22495", "63_2999", "Bacteroidetes", " Bacteroidia", " Bacteroidales", "Bacteroidaceae", "Bacteroides", "Bacteroides uniformis" ] 
} 
},
{
 "id": "22503",
"metadata": {
 "taxonomy": [ "22503", "1_3116", "Bacteroidetes", " Bacteroidia", " Bacteroidales", "Porphyromonadaceae", "Parabacteroides", "Parabacteroides merdae" ] 
} 
},
{
 "id": "22506",
"metadata": {
 "taxonomy": [ "22506", "131_8640", "Bacteroidetes", " Bacteroidia", " Bacteroidales", "Bacteroidaceae", "Bacteroides", "Bacteroides eggerthii" ] 
} 
},
{
 "id": "22510",
"metadata": {
 "taxonomy": [ "22510", "101_6346", "Bacteroidetes", " Bacteroidia", " Bacteroidales", "Bacteroidaceae", "Bacteroides", "Bacteroides uniformis" ] 
} 
},
{
 "id": "22515",
"metadata": {
 "taxonomy": [ "22515", "130_1978", "Bacteroidetes", " Bacteroidia", " Bacteroidales", "Bacteroidaceae", "Bacteroides", "Bacteroides thetaiotaomicron" ] 
} 
},
{
 "id": "22522",
"metadata": {
 "taxonomy": [ "22522", "75_1109", "Bacteroidetes", " Bacteroidia", " Bacteroidales", "Bacteroidaceae", "Bacteroides", "Bacteroides eggerthii" ] 
} 
},
{
 "id": "22524",
"metadata": {
 "taxonomy": [ "22524", "9_6460", "Bacteroidetes", " Bacteroidia", " Bacteroidales", "Porphyromonadaceae", "Barnesiella", "Barnesiella intestinihominis" ] 
} 
},
{
 "id": "22526",
"metadata": {
 "taxonomy": [ "22526", "20_6299", "Bacteroidetes", " Bacteroidia", " Bacteroidales", "Bacteroidaceae", "Bacteroides", "Bacteroides uniformis" ] 
} 
},
{
 "id": "22531",
"metadata": {
 "taxonomy": [ "22531", "63_2846", "Bacteroidetes", " Bacteroidia", " Bacteroidales", "Bacteroidaceae", "Bacteroides", "Bacteroides uniformis" ] 
} 
},
{
 "id": "22532",
"metadata": {
 "taxonomy": [ "22532", "111_11518", "Bacteroidetes", " Bacteroidia", " Bacteroidales", "Bacteroidaceae", "Bacteroides", "Bacteroides uniformis" ] 
} 
},
{
 "id": "22550",
"metadata": {
 "taxonomy": [ "22550", "10_3029", "Bacteroidetes", " Bacteroidia", " Bacteroidales", "Bacteroidaceae", "Bacteroides", "Bacteroides uniformis" ] 
} 
},
{
 "id": "22554",
"metadata": {
 "taxonomy": [ "22554", "107_4139", "Bacteroidetes", " Bacteroidia", " Bacteroidales", "Bacteroidaceae", "Bacteroides", "Bacteroides uniformis" ] 
} 
},
{
 "id": "22570",
"metadata": {
 "taxonomy": [ "22570", "30_5209", "Bacteroidetes", " Bacteroidia", " Bacteroidales", "Bacteroidaceae", "Bacteroides", "Bacteroides uniformis" ] 
} 
},
{
 "id": "22611",
"metadata": {
 "taxonomy": [ "22611", "19_4838", "Bacteroidetes", " Bacteroidia", " Bacteroidales", "Porphyromonadaceae", "Parabacteroides", "Parabacteroides merdae" ] 
} 
},
{
 "id": "22613",
"metadata": {
 "taxonomy": [ "22613", "63_2801", "Bacteroidetes", " Bacteroidia", " Bacteroidales", "Bacteroidaceae", "Bacteroides", "Bacteroides uniformis" ] 
} 
},
{
 "id": "22645",
"metadata": {
 "taxonomy": [ "22645", "120_3273", "Bacteroidetes", " Bacteroidia", " Bacteroidales", "Bacteroidaceae", "Bacteroides", "Bacteroides eggerthii" ] 
} 
},
{
 "id": "22695",
"metadata": {
 "taxonomy": [ "22695", "39_2838", "Bacteroidetes", " Bacteroidia", " Bacteroidales", "Bacteroidaceae", "Bacteroides", "Bacteroides uniformis" ] 
} 
},
{
 "id": "22697",
"metadata": {
 "taxonomy": [ "22697", "60_6761", "Bacteroidetes", " Bacteroidia", " Bacteroidales", "Porphyromonadaceae", "Parabacteroides", "Parabacteroides merdae" ] 
} 
},
{
 "id": "22716",
"metadata": {
 "taxonomy": [ "22716", "105_6102", "Bacteroidetes", " Bacteroidia", " Bacteroidales", "Bacteroidaceae", "Bacteroides", "Bacteroides massiliensis" ] 
} 
},
{
 "id": "22735",
"metadata": {
 "taxonomy": [ "22735", "100_1189", "Bacteroidetes", " Bacteroidia", " Bacteroidales", "Porphyromonadaceae", "Parabacteroides", "Parabacteroides distasonis" ] 
} 
},
{
 "id": "22740",
"metadata": {
 "taxonomy": [ "22740", "20_1863", "Bacteroidetes", " Bacteroidia", " Bacteroidales", "Bacteroidaceae", "Bacteroides", "Bacteroides eggerthii" ] 
} 
},
{
 "id": "22742",
"metadata": {
 "taxonomy": [ "22742", "96_3243", "Bacteroidetes", " Bacteroidia", " Bacteroidales", "Bacteroidaceae", "Bacteroides", "Bacteroides sp." ] 
} 
},
{
 "id": "22746",
"metadata": {
 "taxonomy": [ "22746", "79_3507", "Bacteroidetes", " Bacteroidia", " Bacteroidales", "Bacteroidaceae", "Bacteroides", "Bacteroides sp." ] 
} 
},
{
 "id": "22772",
"metadata": {
 "taxonomy": [ "22772", "115_2762", "Bacteroidetes", " Bacteroidia", " Bacteroidales", "Bacteroidaceae", "Bacteroides", "Bacteroides sp." ] 
} 
},
{
 "id": "22793",
"metadata": {
 "taxonomy": [ "22793", "60_3137", "Bacteroidetes", " Bacteroidia", " Bacteroidales", "Bacteroidaceae", "Bacteroides", "Bacteroides sp." ] 
} 
},
{
 "id": "22797",
"metadata": {
 "taxonomy": [ "22797", "40_4997", "Bacteroidetes", " Bacteroidia", " Bacteroidales", "Bacteroidaceae", "Bacteroides", "Bacteroides eggerthii" ] 
} 
},
{
 "id": "22847",
"metadata": {
 "taxonomy": [ "22847", "56_10473", "Bacteroidetes", " Bacteroidia", " Bacteroidales", "Bacteroidaceae", "Bacteroides", "Bacteroides sp." ] 
} 
},
{
 "id": "22860",
"metadata": {
 "taxonomy": [ "22860", "105_1137", "Bacteroidetes", " Bacteroidia", " Bacteroidales", "Bacteroidaceae", "Bacteroides", "Bacteroides massiliensis" ] 
} 
},
{
 "id": "22889",
"metadata": {
 "taxonomy": [ "22889", "26_807", "Bacteroidetes", " Bacteroidia", " Bacteroidales", "Bacteroidaceae", "Bacteroides", "Bacteroides massiliensis" ] 
} 
},
{
 "id": "22899",
"metadata": {
 "taxonomy": [ "22899", "130_6620", "Bacteroidetes", " Bacteroidia", " Bacteroidales", "Bacteroidaceae", "Bacteroides", "Bacteroides vulgatus" ] 
} 
},
{
 "id": "22911",
"metadata": {
 "taxonomy": [ "22911", "42_2257", "Bacteroidetes", " Bacteroidia", " Bacteroidales", "Bacteroidaceae", "Bacteroides", "Bacteroides uniformis" ] 
} 
},
{
 "id": "22917",
"metadata": {
 "taxonomy": [ "22917", "19_3444", "Bacteroidetes", " Bacteroidia", " Bacteroidales", "Porphyromonadaceae", "Parabacteroides", "Parabacteroides distasonis" ] 
} 
},
{
 "id": "22922",
"metadata": {
 "taxonomy": [ "22922", "38_6816", "Bacteroidetes", " Bacteroidia", " Bacteroidales", "Porphyromonadaceae", "Parabacteroides", "Parabacteroides distasonis" ] 
} 
},
{
 "id": "22944",
"metadata": {
 "taxonomy": [ "22944", "17_90", "Bacteroidetes", " Bacteroidia", " Bacteroidales", "Porphyromonadaceae", "Parabacteroides", "Parabacteroides distasonis" ] 
} 
},
{
 "id": "22945",
"metadata": {
 "taxonomy": [ "22945", "102_3207", "Bacteroidetes", " Bacteroidia", " Bacteroidales", "Porphyromonadaceae", "Parabacteroides", "Parabacteroides distasonis" ] 
} 
},
{
 "id": "23010",
"metadata": {
 "taxonomy": [ "23010", "50_1589", "Bacteroidetes", " Bacteroidia", " Bacteroidales", "Bacteroidaceae", "Bacteroides", "Bacteroides massiliensis" ] 
} 
},
{
 "id": "23018",
"metadata": {
 "taxonomy": [ "23018", "61_5715", "Bacteroidetes", " Bacteroidia", " Bacteroidales", "Bacteroidaceae", "Bacteroides", "Bacteroides uniformis" ] 
} 
},
{
 "id": "23025",
"metadata": {
 "taxonomy": [ "23025", "69_4286", "Bacteroidetes", " Bacteroidia", " Bacteroidales", "Bacteroidaceae", "Bacteroides", "Bacteroides uniformis" ] 
} 
},
{
 "id": "23029",
"metadata": {
 "taxonomy": [ "23029", "61_5141", "Bacteroidetes", " Bacteroidia", " Bacteroidales", "Porphyromonadaceae", "Parabacteroides", "Parabacteroides distasonis" ] 
} 
},
{
 "id": "23060",
"metadata": {
 "taxonomy": [ "23060", "129_904", "Bacteroidetes", " Bacteroidia", " Bacteroidales", "Porphyromonadaceae", "Parabacteroides", "Parabacteroides merdae" ] 
} 
},
{
 "id": "23068",
"metadata": {
 "taxonomy": [ "23068", "120_2848", "Bacteroidetes", " Bacteroidia", " Bacteroidales", "Bacteroidaceae", "Bacteroides", "Bacteroides uniformis" ] 
} 
},
{
 "id": "23072",
"metadata": {
 "taxonomy": [ "23072", "109_2959", "Bacteroidetes", " Bacteroidia", " Bacteroidales", "Bacteroidaceae", "Bacteroides", "Bacteroides eggerthii" ] 
} 
},
{
 "id": "23093",
"metadata": {
 "taxonomy": [ "23093", "11_2241", "Bacteroidetes", " Bacteroidia", " Bacteroidales", "Bacteroidaceae", "Bacteroides", "Bacteroides eggerthii" ] 
} 
},
{
 "id": "23103",
"metadata": {
 "taxonomy": [ "23103", "126_938", "Bacteroidetes", " Bacteroidia", " Bacteroidales", "Bacteroidaceae", "Bacteroides", "Bacteroides ovatus " ] 
} 
},
{
 "id": "23106",
"metadata": {
 "taxonomy": [ "23106", "2_1434", "Bacteroidetes", " Bacteroidia", " Bacteroidales", "Bacteroidaceae", "Bacteroides", "Bacteroides stercorirosoris " ] 
} 
},
{
 "id": "23108",
"metadata": {
 "taxonomy": [ "23108", "113_2684", "Bacteroidetes", " Bacteroidia", " Bacteroidales", "Bacteroidaceae", "Bacteroides", "Bacteroides intestinalis" ] 
} 
},
{
 "id": "23110",
"metadata": {
 "taxonomy": [ "23110", "32_3497", "Bacteroidetes", " Bacteroidia", " Bacteroidales", "Bacteroidaceae", "Bacteroides", "Bacteroides uniformis" ] 
} 
},
{
 "id": "23127",
"metadata": {
 "taxonomy": [ "23127", "116_1113", "Bacteroidetes", " Bacteroidia", " Bacteroidales", "Bacteroidaceae", "Bacteroides", "Bacteroides sp." ] 
} 
},
{
 "id": "23163",
"metadata": {
 "taxonomy": [ "23163", "124_3227", "Bacteroidetes", " Bacteroidia", " Bacteroidales", "Bacteroidaceae", "Bacteroides", "Bacteroides massiliensis" ] 
} 
},
{
 "id": "23168",
"metadata": {
 "taxonomy": [ "23168", "58_7370", "Bacteroidetes", " Bacteroidia", " Bacteroidales", "Bacteroidaceae", "Bacteroides", "Bacteroides vulgatus" ] 
} 
},
{
 "id": "23175",
"metadata": {
 "taxonomy": [ "23175", "128_5531", "Bacteroidetes", " Bacteroidia", " Bacteroidales", "Bacteroidaceae", "Bacteroides", "Bacteroides vulgatus" ] 
} 
},
{
 "id": "23181",
"metadata": {
 "taxonomy": [ "23181", "124_3502", "Bacteroidetes", " Bacteroidia", " Bacteroidales", "Bacteroidaceae", "Bacteroides", "Bacteroides vulgatus" ] 
} 
},
{
 "id": "23185",
"metadata": {
 "taxonomy": [ "23185", "60_2917", "Bacteroidetes", " Bacteroidia", " Bacteroidales", "Porphyromonadaceae", "Parabacteroides", "Parabacteroides merdae" ] 
} 
},
{
 "id": "23193",
"metadata": {
 "taxonomy": [ "23193", "76_2539", "Bacteroidetes", " Bacteroidia", " Bacteroidales", "Bacteroidaceae", "Bacteroides", "Bacteroides fragilis" ] 
} 
},
{
 "id": "23196",
"metadata": {
 "taxonomy": [ "23196", "56_5303", "Bacteroidetes", " Bacteroidia", " Bacteroidales", "Bacteroidaceae", "Bacteroides", "Bacteroides sp." ] 
} 
},
{
 "id": "23206",
"metadata": {
 "taxonomy": [ "23206", "56_5733", "Bacteroidetes", " Bacteroidia", " Bacteroidales", "Bacteroidaceae", "Bacteroides", "Bacteroides ovatus" ] 
} 
},
{
 "id": "23223",
"metadata": {
 "taxonomy": [ "23223", "12_2539", "Bacteroidetes", " Bacteroidia", " Bacteroidales", "Bacteroidaceae", "Bacteroides", "Bacteroides uniformis" ] 
} 
},
{
 "id": "23227",
"metadata": {
 "taxonomy": [ "23227", "76_1004", "Bacteroidetes", " Bacteroidia", " Bacteroidales", "Bacteroidaceae", "Bacteroides", "Bacteroides fragilis" ] 
} 
},
{
 "id": "23235",
"metadata": {
 "taxonomy": [ "23235", "124_3214", "Bacteroidetes", " Bacteroidia", " Bacteroidales", "Bacteroidaceae", "Bacteroides", "Bacteroides vulgatus" ] 
} 
},
{
 "id": "23239",
"metadata": {
 "taxonomy": [ "23239", "49_3557", "Bacteroidetes", " Bacteroidia", " Bacteroidales", "Bacteroidaceae", "Bacteroides", "Bacteroides vulgatus" ] 
} 
},
{
 "id": "23247",
"metadata": {
 "taxonomy": [ "23247", "132_1171", "Bacteroidetes", " Bacteroidia", " Bacteroidales", "Bacteroidaceae", "Bacteroides", "Bacteroides vulgatus" ] 
} 
},
{
 "id": "23255",
"metadata": {
 "taxonomy": [ "23255", "7_2542", "Bacteroidetes", " Bacteroidia", " Bacteroidales", "Porphyromonadaceae", "Parabacteroides", "Parabacteroides merdae" ] 
} 
},
{
 "id": "23256",
"metadata": {
 "taxonomy": [ "23256", "123_3596", "Bacteroidetes", " Bacteroidia", " Bacteroidales", "Bacteroidaceae", "Bacteroides", "Bacteroides vulgatus" ] 
} 
},
{
 "id": "23268",
"metadata": {
 "taxonomy": [ "23268", "115_2110", "Bacteroidetes", " Bacteroidia", " Bacteroidales", "Bacteroidaceae", "Bacteroides", "Bacteroides uniformis" ] 
} 
},
{
 "id": "23276",
"metadata": {
 "taxonomy": [ "23276", "68_9976", "Bacteroidetes", " Bacteroidia", " Bacteroidales", "Bacteroidaceae", "Bacteroides", "Bacteroides sp." ] 
} 
},
{
 "id": "23306",
"metadata": {
 "taxonomy": [ "23306", "20_6385", "Bacteroidetes", " Bacteroidia", " Bacteroidales", "Bacteroidaceae", "Bacteroides", "Bacteroides sp." ] 
} 
},
{
 "id": "23312",
"metadata": {
 "taxonomy": [ "23312", "120_3316", "Bacteroidetes", " Bacteroidia", " Bacteroidales", "Bacteroidaceae", "Bacteroides", "Bacteroides uniformis" ] 
} 
},
{
 "id": "23317",
"metadata": {
 "taxonomy": [ "23317", "86_2463", "Bacteroidetes", " Bacteroidia", " Bacteroidales", "Bacteroidaceae", "Bacteroides", "Bacteroides eggerthii" ] 
} 
},
{
 "id": "23318",
"metadata": {
 "taxonomy": [ "23318", "107_1581", "Bacteroidetes", " Bacteroidia", " Bacteroidales", "Porphyromonadaceae", "Parabacteroides", "Parabacteroides merdae" ] 
} 
},
{
 "id": "23324",
"metadata": {
 "taxonomy": [ "23324", "124_3285", "Bacteroidetes", " Bacteroidia", " Bacteroidales", "Bacteroidaceae", "Bacteroides", "Bacteroides vulgatus" ] 
} 
},
{
 "id": "23340",
"metadata": {
 "taxonomy": [ "23340", "75_3039", "Bacteroidetes", " Bacteroidia", " Bacteroidales", "Bacteroidaceae", "Bacteroides", "Bacteroides uniformis" ] 
} 
},
{
 "id": "23356",
"metadata": {
 "taxonomy": [ "23356", "76_2724", "Bacteroidetes", " Bacteroidia", " Bacteroidales", "Bacteroidaceae", "Bacteroides", "Bacteroides uniformis" ] 
} 
},
{
 "id": "23376",
"metadata": {
 "taxonomy": [ "23376", "120_1833", "Bacteroidetes", " Bacteroidia", " Bacteroidales", "Bacteroidaceae", "Bacteroides", "Bacteroides uniformis" ] 
} 
},
{
 "id": "23377",
"metadata": {
 "taxonomy": [ "23377", "60_6502", "Bacteroidetes", " Bacteroidia", " Bacteroidales", "Porphyromonadaceae", "Parabacteroides", "Parabacteroides merdae" ] 
} 
},
{
 "id": "23380",
"metadata": {
 "taxonomy": [ "23380", "130_345", "Bacteroidetes", " Bacteroidia", " Bacteroidales", "Bacteroidaceae", "Bacteroides", "Bacteroides caccae" ] 
} 
},
{
 "id": "23388",
"metadata": {
 "taxonomy": [ "23388", "17_1621", "Bacteroidetes", " Bacteroidia", " Bacteroidales", "Bacteroidaceae", "Bacteroides", "Bacteroides vulgatus" ] 
} 
},
{
 "id": "23402",
"metadata": {
 "taxonomy": [ "23402", "97_4810", "Bacteroidetes", " Bacteroidia", " Bacteroidales", "Bacteroidaceae", "Bacteroides", "Bacteroides vulgatus" ] 
} 
},
{
 "id": "23504",
"metadata": {
 "taxonomy": [ "23504", "81_783", "Bacteroidetes", " Bacteroidia", " Bacteroidales", "Bacteroidaceae", "Bacteroides", "Bacteroides plebeius" ] 
} 
},
{
 "id": "23511",
"metadata": {
 "taxonomy": [ "23511", "35_3125", "Bacteroidetes", " Bacteroidia", " Bacteroidales", "Prevotellaceae", "Prevotella", "Prevotella copri" ] 
} 
},
{
 "id": "23522",
"metadata": {
 "taxonomy": [ "23522", "21_2026", "Bacteroidetes", " Bacteroidia", " Bacteroidales", "Prevotellaceae", "Prevotella", "Prevotella copri" ] 
} 
},
{
 "id": "23539",
"metadata": {
 "taxonomy": [ "23539", "20_7418", "Bacteroidetes", " Bacteroidia", " Bacteroidales", "Bacteroidaceae", "Bacteroides", "Bacteroides eggerthii" ] 
} 
},
{
 "id": "23551",
"metadata": {
 "taxonomy": [ "23551", "9_3126", "Bacteroidetes", " Bacteroidia", " Bacteroidales", "Bacteroidaceae", "Bacteroides", "Bacteroides vulgatus" ] 
} 
},
{
 "id": "23554",
"metadata": {
 "taxonomy": [ "23554", "39_5445", "Bacteroidetes", " Bacteroidia", " Bacteroidales", "Bacteroidaceae", "Bacteroides", "Bacteroides uniformis" ] 
} 
},
{
 "id": "23587",
"metadata": {
 "taxonomy": [ "23587", "1_2992", "Bacteroidetes", " Bacteroidia", " Bacteroidales", "Prevotellaceae", "Prevotella", "Prevotella copri" ] 
} 
},
{
 "id": "23612",
"metadata": {
 "taxonomy": [ "23612", "81_2692", "Bacteroidetes", " Bacteroidia", " Bacteroidales", "Prevotellaceae", "Prevotella", "Prevotella copri" ] 
} 
},
{
 "id": "23662",
"metadata": {
 "taxonomy": [ "23662", "7_5303", "Bacteroidetes", " Bacteroidia", " Bacteroidales", "Bacteroidaceae", "Bacteroides", "Bacteroides uniformis" ] 
} 
},
{
 "id": "23739",
"metadata": {
 "taxonomy": [ "23739", "129_3201", "Bacteroidetes", " Bacteroidia", " Bacteroidales", "Porphyromonadaceae", "Parabacteroides", "Parabacteroides merdae" ] 
} 
},
{
 "id": "23769",
"metadata": {
 "taxonomy": [ "23769", "115_939", "Bacteroidetes", " Bacteroidia", " Bacteroidales", "Prevotellaceae", "Prevotella", "Prevotella copri" ] 
} 
},
{
 "id": "23770",
"metadata": {
 "taxonomy": [ "23770", "128_429", "Bacteroidetes", " Bacteroidia", " Bacteroidales", "Porphyromonadaceae", "Parabacteroides", "Parabacteroides merdae" ] 
} 
},
{
 "id": "23775",
"metadata": {
 "taxonomy": [ "23775", "121_1862", "Bacteroidetes", " Bacteroidia", " Bacteroidales", "Prevotellaceae", "Prevotella", "Prevotella stercorea" ] 
} 
},
{
 "id": "23784",
"metadata": {
 "taxonomy": [ "23784", "121_2715", "Bacteroidetes", " Bacteroidia", " Bacteroidales", "Prevotellaceae", "Prevotella", "Prevotella copri" ] 
} 
},
{
 "id": "23785",
"metadata": {
 "taxonomy": [ "23785", "121_5130", "Bacteroidetes", " Bacteroidia", " Bacteroidales", "Prevotellaceae", "Prevotella", "Prevotella copri" ] 
} 
},
{
 "id": "23787",
"metadata": {
 "taxonomy": [ "23787", "8_169", "Bacteroidetes", " Bacteroidia", " Bacteroidales", "Bacteroidaceae", "Bacteroides", "Bacteroides massiliensis" ] 
} 
},
{
 "id": "23791",
"metadata": {
 "taxonomy": [ "23791", "25_2843", "Bacteroidetes", " Bacteroidia", " Bacteroidales", "Prevotellaceae", "Prevotella", "Prevotella copri" ] 
} 
},
{
 "id": "23793",
"metadata": {
 "taxonomy": [ "23793", "8_2508", "Bacteroidetes", " Bacteroidia", " Bacteroidales", "Prevotellaceae", "Prevotella", "Prevotella copri" ] 
} 
},
{
 "id": "23826",
"metadata": {
 "taxonomy": [ "23826", "50_1470", "Bacteroidetes", " Bacteroidia", " Bacteroidales", "Prevotellaceae", "Prevotella", "Prevotella copri" ] 
} 
},
{
 "id": "23828",
"metadata": {
 "taxonomy": [ "23828", "112_2293", "Bacteroidetes", " Bacteroidia", " Bacteroidales", "Prevotellaceae", "Prevotella", "Prevotella copri" ] 
} 
},
{
 "id": "23834",
"metadata": {
 "taxonomy": [ "23834", "104_792", "Bacteroidetes", " Bacteroidia", " Bacteroidales", "Prevotellaceae", "Prevotella", "Prevotella copri" ] 
} 
},
{
 "id": "23835",
"metadata": {
 "taxonomy": [ "23835", "1_1217", "Bacteroidetes", " Bacteroidia", " Bacteroidales", "Prevotellaceae", "Prevotella", "Prevotella copri" ] 
} 
},
{
 "id": "23841",
"metadata": {
 "taxonomy": [ "23841", "123_3812", "Bacteroidetes", " Bacteroidia", " Bacteroidales", "Prevotellaceae", "Prevotella", "Prevotella copri" ] 
} 
},
{
 "id": "23844",
"metadata": {
 "taxonomy": [ "23844", "104_914", "Bacteroidetes", " Bacteroidia", " Bacteroidales", "Prevotellaceae", "Prevotella", "Prevotella copri" ] 
} 
},
{
 "id": "23847",
"metadata": {
 "taxonomy": [ "23847", "104_350", "Bacteroidetes", " Bacteroidia", " Bacteroidales", "Prevotellaceae", "Prevotella", "Prevotella copri" ] 
} 
},
{
 "id": "23859",
"metadata": {
 "taxonomy": [ "23859", "4_1232", "Bacteroidetes", " Bacteroidia", " Bacteroidales", "Bacteroidaceae", "Bacteroides", "Bacteroides sp." ] 
} 
},
{
 "id": "23862",
"metadata": {
 "taxonomy": [ "23862", "121_4845", "Bacteroidetes", " Bacteroidia", " Bacteroidales", "Bacteroidaceae", "Bacteroides", "Bacteroides sp." ] 
} 
},
{
 "id": "23874",
"metadata": {
 "taxonomy": [ "23874", "112_1024", "Bacteroidetes", " Bacteroidia", " Bacteroidales", "Prevotellaceae", "Prevotella", "Prevotella copri" ] 
} 
},
{
 "id": "23879",
"metadata": {
 "taxonomy": [ "23879", "114_7457", "Bacteroidetes", " Bacteroidia", " Bacteroidales", "Prevotellaceae", "Prevotella", "Prevotella copri" ] 
} 
},
{
 "id": "23886",
"metadata": {
 "taxonomy": [ "23886", "123_2741", "Bacteroidetes", " Bacteroidia", " Bacteroidales", "Prevotellaceae", "Prevotella", "Prevotella copri" ] 
} 
},
{
 "id": "23896",
"metadata": {
 "taxonomy": [ "23896", "54_6530", "Bacteroidetes", " Bacteroidia", " Bacteroidales", "Prevotellaceae", "Prevotella", "Prevotella copri" ] 
} 
},
{
 "id": "23904",
"metadata": {
 "taxonomy": [ "23904", "1_3607", "Bacteroidetes", " Bacteroidia", " Bacteroidales", "Prevotellaceae", "Prevotella", "Prevotella copri" ] 
} 
},
{
 "id": "23935",
"metadata": {
 "taxonomy": [ "23935", "23_3406", "Bacteroidetes", " Bacteroidia", " Bacteroidales", "Prevotellaceae", "Prevotella", "Prevotella copri" ] 
} 
},
{
 "id": "23952",
"metadata": {
 "taxonomy": [ "23952", "123_1520", "Bacteroidetes", " Bacteroidia", " Bacteroidales", "Prevotellaceae", "Prevotella", "Prevotella copri" ] 
} 
},
{
 "id": "23962",
"metadata": {
 "taxonomy": [ "23962", "21_3772", "Bacteroidetes", " Bacteroidia", " Bacteroidales", "Prevotellaceae", "Prevotella", "Prevotella copri" ] 
} 
},
{
 "id": "23964",
"metadata": {
 "taxonomy": [ "23964", "1_3722", "Bacteroidetes", " Bacteroidia", " Bacteroidales", "Bacteroidaceae", "Bacteroides", "Bacteroides massiliensis" ] 
} 
},
{
 "id": "24016",
"metadata": {
 "taxonomy": [ "24016", "121_2210", "Bacteroidetes", " Bacteroidia", " Bacteroidales", "Prevotellaceae", "Prevotella", "Prevotella sp." ] 
} 
},
{
 "id": "24060",
"metadata": {
 "taxonomy": [ "24060", "4_4030", "Bacteroidetes", " Bacteroidia", " Bacteroidales", "Prevotellaceae", "Prevotella", "Prevotella copri" ] 
} 
},
{
 "id": "24077",
"metadata": {
 "taxonomy": [ "24077", "1_1661", "Bacteroidetes", " Bacteroidia", " Bacteroidales", "Prevotellaceae", "Prevotella", "Prevotella copri" ] 
} 
},
{
 "id": "24078",
"metadata": {
 "taxonomy": [ "24078", "121_5585", "Bacteroidetes", " Bacteroidia", " Bacteroidales", "Prevotellaceae", "Prevotella", "Prevotella copri" ] 
} 
},
{
 "id": "24080",
"metadata": {
 "taxonomy": [ "24080", "21_6444", "Bacteroidetes", " Bacteroidia", " Bacteroidales", "Prevotellaceae", "Prevotella", "Prevotella copri" ] 
} 
},
{
 "id": "24084",
"metadata": {
 "taxonomy": [ "24084", "54_7103", "Bacteroidetes", " Bacteroidia", " Bacteroidales", "Prevotellaceae", "Prevotella", "Prevotella copri" ] 
} 
},
{
 "id": "24089",
"metadata": {
 "taxonomy": [ "24089", "8_1632", "Bacteroidetes", " Bacteroidia", " Bacteroidales", "Prevotellaceae", "Prevotella", "Prevotella copri" ] 
} 
},
{
 "id": "24093",
"metadata": {
 "taxonomy": [ "24093", "112_646", "Bacteroidetes", " Bacteroidia", " Bacteroidales", "Bacteroidaceae", "Bacteroides", "Bacteroides caccae" ] 
} 
},
{
 "id": "24094",
"metadata": {
 "taxonomy": [ "24094", "121_4596", "Bacteroidetes", " Bacteroidia", " Bacteroidales", "Prevotellaceae", "Prevotella", "Prevotella copri" ] 
} 
},
{
 "id": "24115",
"metadata": {
 "taxonomy": [ "24115", "112_2154", "Bacteroidetes", " Bacteroidia", " Bacteroidales", "Prevotellaceae", "Prevotella", "Prevotella copri" ] 
} 
},
{
 "id": "24131",
"metadata": {
 "taxonomy": [ "24131", "121_3291", "Bacteroidetes", " Bacteroidia", " Bacteroidales", "Prevotellaceae", "Prevotella", "Prevotella copri" ] 
} 
},
{
 "id": "24138",
"metadata": {
 "taxonomy": [ "24138", "23_2409", "Bacteroidetes", " Bacteroidia", " Bacteroidales", "Prevotellaceae", "Prevotella", "Prevotella copri" ] 
} 
},
{
 "id": "24145",
"metadata": {
 "taxonomy": [ "24145", "107_1653", "Bacteroidetes", " Bacteroidia", " Bacteroidales", "Prevotellaceae", "Prevotella", "Prevotella copri" ] 
} 
},
{
 "id": "24193",
"metadata": {
 "taxonomy": [ "24193", "17_2781", "Bacteroidetes", " Bacteroidia", " Bacteroidales", "Prevotellaceae", "Prevotella", "Prevotella copri" ] 
} 
},
{
 "id": "24214",
"metadata": {
 "taxonomy": [ "24214", "54_1716", "Bacteroidetes", " Bacteroidia", " Bacteroidales", "Prevotellaceae", "Prevotella", "Prevotella copri" ] 
} 
},
{
 "id": "24240",
"metadata": {
 "taxonomy": [ "24240", "101_8011", "Bacteroidetes", " Bacteroidia", " Bacteroidales", "Porphyromonadaceae", "Coprobacter", "Coprobacter fastidiosus" ] 
} 
},
{
 "id": "24281",
"metadata": {
 "taxonomy": [ "24281", "100_10762", "Bacteroidetes", " Bacteroidia", " Bacteroidales", "Bacteroidaceae", "Bacteroides", "Bacteroides sp." ] 
} 
},
{
 "id": "24362",
"metadata": {
 "taxonomy": [ "24362", "96_8617", "Bacteroidetes", " Bacteroidia", " Bacteroidales", "Bacteroidaceae", "Bacteroides", "Bacteroides uniformis" ] 
} 
},
{
 "id": "24372",
"metadata": {
 "taxonomy": [ "24372", "1_1031", "Bacteroidetes", " Bacteroidia", " Bacteroidales", "Prevotellaceae", "Prevotella", "Prevotella copri" ] 
} 
},
{
 "id": "24435",
"metadata": {
 "taxonomy": [ "24435", "131_9277", "Bacteroidetes", " Bacteroidia", " Bacteroidales", "Bacteroidaceae", "Bacteroides", "Bacteroides eggerthii" ] 
} 
},
{
 "id": "24436",
"metadata": {
 "taxonomy": [ "24436", "78_8805", "Bacteroidetes", " Bacteroidia", " Bacteroidales", "Bacteroidaceae", "Bacteroides", "Bacteroides massiliensis" ] 
} 
},
{
 "id": "24447",
"metadata": {
 "taxonomy": [ "24447", "65_8197", "Bacteroidetes", " Bacteroidia", " Bacteroidales", "Bacteroidaceae", "Bacteroides", "Bacteroides vulgatus" ] 
} 
},
{
 "id": "24448",
"metadata": {
 "taxonomy": [ "24448", "75_501", "Bacteroidetes", " Bacteroidia", " Bacteroidales", "Bacteroidaceae", "Bacteroides", "Bacteroides eggerthii" ] 
} 
},
{
 "id": "24542",
"metadata": {
 "taxonomy": [ "24542", "100_3561", "Bacteroidetes", " Bacteroidia", " Bacteroidales", "Bacteroidaceae", "Bacteroides", "Bacteroides ovatus" ] 
} 
},
{
 "id": "24593",
"metadata": {
 "taxonomy": [ "24593", "119_5912", "Bacteroidetes", " Bacteroidia", " Bacteroidales", "Porphyromonadaceae", "Parabacteroides", "Parabacteroides distasonis" ] 
} 
},
{
 "id": "24600",
"metadata": {
 "taxonomy": [ "24600", "75_2772", "Bacteroidetes", " Bacteroidia", " Bacteroidales", "Bacteroidaceae", "Bacteroides", "Bacteroides uniformis" ] 
} 
},
{
 "id": "24621",
"metadata": {
 "taxonomy": [ "24621", "9_1819", "Bacteroidetes", " Bacteroidia", " Bacteroidales", "Bacteroidaceae", "Bacteroides", "Bacteroides massiliensis" ] 
} 
},
{
 "id": "24624",
"metadata": {
 "taxonomy": [ "24624", "20_2415", "Bacteroidetes", " Bacteroidia", " Bacteroidales", "Bacteroidaceae", "Bacteroides", "Bacteroides eggerthii" ] 
} 
},
{
 "id": "24629",
"metadata": {
 "taxonomy": [ "24629", "43_2414", "Bacteroidetes", " Bacteroidia", " Bacteroidales", "Prevotellaceae", "Prevotella", "Prevotella copri" ] 
} 
},
{
 "id": "24639",
"metadata": {
 "taxonomy": [ "24639", "124_5833", "Bacteroidetes", " Bacteroidia", " Bacteroidales", "Bacteroidaceae", "Bacteroides", "Bacteroides massiliensis" ] 
} 
},
{
 "id": "24655",
"metadata": {
 "taxonomy": [ "24655", "117_4158", "Firmicutes", " Negativicutes", " Selenomonadales", "Veillonellaceae", "Dialister", "Dialister invisus" ] 
} 
},
{
 "id": "24674",
"metadata": {
 "taxonomy": [ "24674", "106_577", "Firmicutes", " Negativicutes", " Selenomonadales", "Veillonellaceae", "Dialister", "Dialister invisus" ] 
} 
},
{
 "id": "24679",
"metadata": {
 "taxonomy": [ "24679", "49_2347", "Firmicutes", " Negativicutes", " Selenomonadales", "Veillonellaceae", "Dialister", "Dialister invisus" ] 
} 
},
{
 "id": "24682",
"metadata": {
 "taxonomy": [ "24682", "117_94", "Firmicutes", " Negativicutes", " Selenomonadales", "Veillonellaceae", "Dialister", "Dialister invisus" ] 
} 
},
{
 "id": "24699",
"metadata": {
 "taxonomy": [ "24699", "117_1945", "Firmicutes", " Negativicutes", " Selenomonadales", "Veillonellaceae", "Dialister", "Dialister invisus" ] 
} 
},
{
 "id": "24734",
"metadata": {
 "taxonomy": [ "24734", "43_4079", "Firmicutes", " Negativicutes", " Selenomonadales", "Veillonellaceae", "Megasphaera", "Megasphaera elsdenii" ] 
} 
},
{
 "id": "24761",
"metadata": {
 "taxonomy": [ "24761", "66_2568", "Firmicutes", " Erysipelotrichia", " Erysipelotrichales", "Erysipelotrichaceae", "Catenibacterium", "Catenibacterium mitsuokai " ] 
} 
},
{
 "id": "24764",
"metadata": {
 "taxonomy": [ "24764", "1_1747", "Firmicutes", " Erysipelotrichia", " Erysipelotrichales", "Erysipelotrichaceae", "Catenibacterium", "Catenibacterium mitsuokai" ] 
} 
},
{
 "id": "24836",
"metadata": {
 "taxonomy": [ "24836", "128_3121", "Bacteroidetes", " Bacteroidia", " Bacteroidales", "Porphyromonadaceae", "Parabacteroides", "Parabacteroides merdae" ] 
} 
},
{
 "id": "24846",
"metadata": {
 "taxonomy": [ "24846", "40_4461", "Firmicutes", " Negativicutes", " Selenomonadales", "Veillonellaceae", "Megasphaera", "Megasphaera elsdenii" ] 
} 
},
{
 "id": "24881",
"metadata": {
 "taxonomy": [ "24881", "53_2747", "Firmicutes", " Negativicutes", " Selenomonadales", "Veillonellaceae", "Dialister", "Dialister invisus" ] 
} 
},
{
 "id": "24901",
"metadata": {
 "taxonomy": [ "24901", "117_4849", "Firmicutes", " Clostridia", " Clostridiales", "Lachnospiraceae", "Roseburia", "Eubacterium rectale" ] 
} 
},
{
 "id": "24912",
"metadata": {
 "taxonomy": [ "24912", "60_6510", "Firmicutes", " Clostridia", " Clostridiales", "Lachnospiraceae", "Roseburia", "Roseburia faecis" ] 
} 
},
{
 "id": "25017",
"metadata": {
 "taxonomy": [ "25017", "54_4664", "Firmicutes", " Negativicutes", " Selenomonadales", "Veillonellaceae", "Mitsuokella", "Mitsuokella" ] 
} 
},
{
 "id": "25019",
"metadata": {
 "taxonomy": [ "25019", "66_5083", "Firmicutes", " Negativicutes", " Selenomonadales", "Veillonellaceae", "Mitsuokella", "Mitsuokella" ] 
} 
},
{
 "id": "25065",
"metadata": {
 "taxonomy": [ "25065", "107_4631", "Firmicutes", " Clostridia", " Clostridiales", "Ruminococcaceae", "Papillibacter", "Papillibacter cinnamivorans" ] 
} 
},
{
 "id": "25078",
"metadata": {
 "taxonomy": [ "25078", "18_5851", "Firmicutes", " Clostridia", " Clostridiales", "Ruminococcaceae", "Papillibacter", "Papillibacter cinnamivorans" ] 
} 
},
{
 "id": "25080",
"metadata": {
 "taxonomy": [ "25080", "1_2108", "Firmicutes", " Clostridia", " Clostridiales", "Ruminococcaceae", "Papillibacter", "Papillibacter cinnamivorans" ] 
} 
},
{
 "id": "25092",
"metadata": {
 "taxonomy": [ "25092", "124_5536", "Bacteroidetes", " Bacteroidia", " Bacteroidales", "Porphyromonadaceae", "Parabacteroides", "Parabacteroides distasonis" ] 
} 
},
{
 "id": "25148",
"metadata": {
 "taxonomy": [ "25148", "36_1882", "Firmicutes", " Negativicutes", " Selenomonadales", "Veillonellaceae", "Dialister", "Dialister invisus" ] 
} 
},
{
 "id": "25150",
"metadata": {
 "taxonomy": [ "25150", "130_6664", "Firmicutes", " Clostridia", " Clostridiales", "Ruminococcaceae", "Faecalibacterium", "Faecalibacterium prausnitzii" ] 
} 
},
{
 "id": "25156",
"metadata": {
 "taxonomy": [ "25156", "32_2308", "Firmicutes", " Clostridia", " Clostridiales", "Ruminococcaceae", "Faecalibacterium", "Faecalibacterium prausnitzii" ] 
} 
},
{
 "id": "25159",
"metadata": {
 "taxonomy": [ "25159", "33_1821", "Firmicutes", " Clostridia", " Clostridiales", "Ruminococcaceae", "Faecalibacterium", "Faecalibacterium prausnitzii" ] 
} 
},
{
 "id": "25164",
"metadata": {
 "taxonomy": [ "25164", "42_6360", "Firmicutes", " Clostridia", " Clostridiales", "Ruminococcaceae", "Faecalibacterium", "Faecalibacterium prausnitzii" ] 
} 
},
{
 "id": "25167",
"metadata": {
 "taxonomy": [ "25167", "4_504", "Firmicutes", " Clostridia", " Clostridiales", "Ruminococcaceae", "Faecalibacterium", "Faecalibacterium prausnitzii" ] 
} 
},
{
 "id": "25168",
"metadata": {
 "taxonomy": [ "25168", "32_6571", "Firmicutes", " Clostridia", " Clostridiales", "Ruminococcaceae", "Faecalibacterium", "Faecalibacterium prausnitzii" ] 
} 
},
{
 "id": "25169",
"metadata": {
 "taxonomy": [ "25169", "32_6892", "Firmicutes", " Clostridia", " Clostridiales", "Ruminococcaceae", "Faecalibacterium", "Faecalibacterium prausnitzii" ] 
} 
},
{
 "id": "25173",
"metadata": {
 "taxonomy": [ "25173", "55_3946", "Firmicutes", " Negativicutes", " Selenomonadales", "Veillonellaceae", "Dialister", "Dialister invisus" ] 
} 
},
{
 "id": "25176",
"metadata": {
 "taxonomy": [ "25176", "32_7023", "Firmicutes", " Clostridia", " Clostridiales", "Ruminococcaceae", "Faecalibacterium", "Faecalibacterium prausnitzii" ] 
} 
},
{
 "id": "25189",
"metadata": {
 "taxonomy": [ "25189", "37_2437", "Firmicutes", " Negativicutes", " Selenomonadales", "Veillonellaceae", "Dialister", "Dialister invisus" ] 
} 
},
{
 "id": "25203",
"metadata": {
 "taxonomy": [ "25203", "58_4522", "Proteobacteria", " Betaproteobacteria", " Burkholderiales", "Sutterellaceae", "Sutterella", "Sutterella stercoricanis" ] 
} 
},
{
 "id": "25223",
"metadata": {
 "taxonomy": [ "25223", "44_1236", "Bacteroidetes", " Bacteroidia", " Bacteroidales", "Bacteroidaceae", "Bacteroides", "Bacteroides dorei" ] 
} 
},
{
 "id": "25265",
"metadata": {
 "taxonomy": [ "25265", "63_4195", "Firmicutes", " Negativicutes", " Selenomonadales", "Veillonellaceae", "Dialister", "Dialister invisus" ] 
} 
},
{
 "id": "25267",
"metadata": {
 "taxonomy": [ "25267", "48_1359", "Firmicutes", " Negativicutes", " Selenomonadales", "Veillonellaceae", "Dialister", "Dialister invisus" ] 
} 
},
{
 "id": "25280",
"metadata": {
 "taxonomy": [ "25280", "110_1008", "Bacteroidetes", " Bacteroidia", " Bacteroidales", "Bacteroidaceae", "Bacteroides", "Bacteroides sp." ] 
} 
},
{
 "id": "25324",
"metadata": {
 "taxonomy": [ "25324", "130_3182", "Firmicutes", " Negativicutes", " Selenomonadales", "Veillonellaceae", "Dialister", "Dialister invisus" ] 
} 
},
{
 "id": "25329",
"metadata": {
 "taxonomy": [ "25329", "84_5355", "Firmicutes", " Clostridia", " Clostridiales", "Lachnospiraceae", "Blautia", "Blautia" ] 
} 
},
{
 "id": "25356",
"metadata": {
 "taxonomy": [ "25356", "48_1485", "Firmicutes", " Negativicutes", " Selenomonadales", "Veillonellaceae", "Dialister", "Dialister invisus" ] 
} 
},
{
 "id": "25374",
"metadata": {
 "taxonomy": [ "25374", "125_493", "Firmicutes", " Clostridia", " Clostridiales", "Clostridiaceae", "Clostridium", "Clostridium sp. " ] 
} 
},
{
 "id": "25402",
"metadata": {
 "taxonomy": [ "25402", "18_6150", "Firmicutes", " Negativicutes", " Selenomonadales", "Veillonellaceae", "Dialister", "Dialister invisus" ] 
} 
},
{
 "id": "25433",
"metadata": {
 "taxonomy": [ "25433", "90_3910", "Bacteroidetes", " Bacteroidia", " Bacteroidales", "Bacteroidaceae", "Bacteroides", "Bacteroides uniformis" ] 
} 
},
{
 "id": "25438",
"metadata": {
 "taxonomy": [ "25438", "30_4788", "Bacteroidetes", " Bacteroidia", " Bacteroidales", "Bacteroidaceae", "Bacteroides", "Bacteroides uniformis" ] 
} 
},
{
 "id": "25442",
"metadata": {
 "taxonomy": [ "25442", "65_1781", "Bacteroidetes", " Bacteroidia", " Bacteroidales", "Bacteroidaceae", "Bacteroides", "Bacteroides vulgatus" ] 
} 
},
{
 "id": "25448",
"metadata": {
 "taxonomy": [ "25448", "114_5329", "Bacteroidetes", " Bacteroidia", " Bacteroidales", "Bacteroidaceae", "Bacteroides", "Bacteroides uniformis" ] 
} 
},
{
 "id": "25470",
"metadata": {
 "taxonomy": [ "25470", "48_4989", "Bacteroidetes", " Bacteroidia", " Bacteroidales", "Prevotellaceae", "Prevotella", "Prevotella copri" ] 
} 
},
{
 "id": "25476",
"metadata": {
 "taxonomy": [ "25476", "71_8151", "Proteobacteria", " Gammaproteobacteria", " Enterobacteriales", "Enterobacteriaceae", "Escherichia/Shigella", "Escherichia/Shigella" ] 
} 
},
{
 "id": "25487",
"metadata": {
 "taxonomy": [ "25487", "47_4278", "Proteobacteria", " Gammaproteobacteria", " Enterobacteriales", "Enterobacteriaceae", "Escherichia/Shigella", "Escherichia/Shigella" ] 
} 
},
{
 "id": "25514",
"metadata": {
 "taxonomy": [ "25514", "71_6526", "Proteobacteria", "Deltaproteobacteria", "Desulfovibrionales", "Desulfovibrionaceae", "Desulfovibrio", "Desulfovibrio vulgaris" ] 
} 
},
{
 "id": "25520",
"metadata": {
 "taxonomy": [ "25520", "60_5001", "Bacteroidetes", " Bacteroidia", " Bacteroidales", "Bacteroidaceae", "Bacteroides", "Bacteroides sp." ] 
} 
},
{
 "id": "25526",
"metadata": {
 "taxonomy": [ "25526", "19_1364", "Bacteroidetes", " Bacteroidia", " Bacteroidales", "Porphyromonadaceae", "Odoribacter", "Odoribacter splanchnicus" ] 
} 
},
{
 "id": "25531",
"metadata": {
 "taxonomy": [ "25531", "102_5587", "Bacteroidetes", " Bacteroidia", " Bacteroidales", "Bacteroidaceae", "Bacteroides", "Bacteroides uniformis" ] 
} 
},
{
 "id": "25559",
"metadata": {
 "taxonomy": [ "25559", "51_1104", "Bacteroidetes", " Bacteroidia", " Bacteroidales", "Prevotellaceae", "Prevotella", "Prevotella sp." ] 
} 
},
{
 "id": "25565",
"metadata": {
 "taxonomy": [ "25565", "51_1409", "Bacteroidetes", " Bacteroidia", " Bacteroidales", "Porphyromonadaceae", "Barnesiella", "Barnsiella intestinihominis" ] 
} 
},
{
 "id": "25566",
"metadata": {
 "taxonomy": [ "25566", "26_839", "Bacteroidetes", " Bacteroidia", " Bacteroidales", "Bacteroidaceae", "Bacteroides", "Bacteroides sp." ] 
} 
},
{
 "id": "25580",
"metadata": {
 "taxonomy": [ "25580", "39_824", "Bacteroidetes", " Bacteroidia", " Bacteroidales", "Bacteroidaceae", "Bacteroides", "Bacteroides sp." ] 
} 
},
{
 "id": "25626",
"metadata": {
 "taxonomy": [ "25626", "38_6760", "Bacteroidetes", " Bacteroidia", " Bacteroidales", "Porphyromonadaceae", "Butyricimonas", "Butyricimonas virosa" ] 
} 
},
{
 "id": "25640",
"metadata": {
 "taxonomy": [ "25640", "98_2679", "Bacteroidetes", " Bacteroidia", " Bacteroidales", "Porphyromonadaceae", "Barnesiella", "Barnesiella" ] 
} 
},
{
 "id": "25693",
"metadata": {
 "taxonomy": [ "25693", "40_3258", "Bacteroidetes", " Bacteroidia", " Bacteroidales", "Bacteroidaceae", "Bacteroides", "Bacteroides uniformis" ] 
} 
},
{
 "id": "25716",
"metadata": {
 "taxonomy": [ "25716", "69_4422", "Bacteroidetes", " Bacteroidia", " Bacteroidales", "Porphyromonadaceae", "Parabacteroides", "Parabacteroides merdae" ] 
} 
},
{
 "id": "25718",
"metadata": {
 "taxonomy": [ "25718", "1_3262", "Bacteroidetes", " Bacteroidia", " Bacteroidales", "Bacteroidaceae", "Bacteroides", "Bacteroides sp." ] 
} 
},
{
 "id": "25719",
"metadata": {
 "taxonomy": [ "25719", "39_6344", "Bacteroidetes", " Bacteroidia", " Bacteroidales", "Bacteroidaceae", "Bacteroides", "Bacteroides eggerthii" ] 
} 
},
{
 "id": "25722",
"metadata": {
 "taxonomy": [ "25722", "122_670", "Bacteroidetes", " Bacteroidia", " Bacteroidales", "Bacteroidaceae", "Bacteroides", "Bacteroides dorei" ] 
} 
},
{
 "id": "25725",
"metadata": {
 "taxonomy": [ "25725", "19_5157", "Bacteroidetes", " Bacteroidia", " Bacteroidales", "Porphyromonadaceae", "Parabacteroides", "Parabacteroides merdae" ] 
} 
},
{
 "id": "25737",
"metadata": {
 "taxonomy": [ "25737", "90_3968", "Bacteroidetes", " Bacteroidia", " Bacteroidales", "Bacteroidaceae", "Bacteroides", "Bacteroides uniformis" ] 
} 
},
{
 "id": "25741",
"metadata": {
 "taxonomy": [ "25741", "19_3305", "Bacteroidetes", " Bacteroidia", " Bacteroidales", "Bacteroidaceae", "Bacteroides", "Bacteroides uniformis" ] 
} 
},
{
 "id": "25754",
"metadata": {
 "taxonomy": [ "25754", "124_3409", "Bacteroidetes", " Bacteroidia", " Bacteroidales", "Bacteroidaceae", "Bacteroides", "Bacteroides sp." ] 
} 
},
{
 "id": "25757",
"metadata": {
 "taxonomy": [ "25757", "29_1763", "Bacteroidetes", " Bacteroidia", " Bacteroidales", "Bacteroidaceae", "Bacteroides", "Bacteroides uniformis" ] 
} 
},
{
 "id": "25777",
"metadata": {
 "taxonomy": [ "25777", "10_6530", "Bacteroidetes", " Bacteroidia", " Bacteroidales", "Bacteroidaceae", "Bacteroides", "Bacteroides uniformis" ] 
} 
},
{
 "id": "25796",
"metadata": {
 "taxonomy": [ "25796", "58_6896", "Bacteroidetes", " Bacteroidia", " Bacteroidales", "Bacteroidaceae", "Bacteroides", "Bacteroides plebeius" ] 
} 
},
{
 "id": "25798",
"metadata": {
 "taxonomy": [ "25798", "81_3521", "Bacteroidetes", " Bacteroidia", " Bacteroidales", "Bacteroidaceae", "Bacteroides", "Bacteroides plebeius" ] 
} 
},
{
 "id": "25826",
"metadata": {
 "taxonomy": [ "25826", "20_605", "Bacteroidetes", " Bacteroidia", " Bacteroidales", "Bacteroidaceae", "Bacteroides", "Bacteroides eggerthii" ] 
} 
},
{
 "id": "25830",
"metadata": {
 "taxonomy": [ "25830", "48_6247", "Bacteroidetes", " Bacteroidia", " Bacteroidales", "Prevotellaceae", "Prevotella", "Prevotella copri" ] 
} 
},
{
 "id": "25834",
"metadata": {
 "taxonomy": [ "25834", "20_8570", "Bacteroidetes", " Bacteroidia", " Bacteroidales", "Porphyromonadaceae", "Odoribacter", "Odoribacter splanchnicus" ] 
} 
},
{
 "id": "25854",
"metadata": {
 "taxonomy": [ "25854", "71_3512", "Bacteroidetes", " Bacteroidia", " Bacteroidales", "Bacteroidaceae", "Bacteroides", "Bacteroides vulgatus" ] 
} 
},
{
 "id": "25857",
"metadata": {
 "taxonomy": [ "25857", "69_3994", "Bacteroidetes", " Bacteroidia", " Bacteroidales", "Bacteroidaceae", "Bacteroides", "Bacteroides uniformis" ] 
} 
},
{
 "id": "25881",
"metadata": {
 "taxonomy": [ "25881", "93_3072", "Bacteroidetes", " Bacteroidia", " Bacteroidales", "Bacteroidaceae", "Bacteroides", "Bacteroides intestinalis" ] 
} 
},
{
 "id": "25886",
"metadata": {
 "taxonomy": [ "25886", "108_6945", "Bacteroidetes", " Bacteroidia", " Bacteroidales", "Bacteroidaceae", "Bacteroides", "Bacteroides finegoldii" ] 
} 
},
{
 "id": "25890",
"metadata": {
 "taxonomy": [ "25890", "39_5639", "Bacteroidetes", " Bacteroidia", " Bacteroidales", "Bacteroidaceae", "Bacteroides", "Bacteroides uniformis" ] 
} 
},
{
 "id": "25898",
"metadata": {
 "taxonomy": [ "25898", "79_4754", "Bacteroidetes", " Bacteroidia", " Bacteroidales", "Bacteroidaceae", "Bacteroides", "Bacteroides sp." ] 
} 
},
{
 "id": "25901",
"metadata": {
 "taxonomy": [ "25901", "108_7228", "Bacteroidetes", " Bacteroidia", " Bacteroidales", "Prevotellaceae", "Prevotella", "Prevotella copri" ] 
} 
},
{
 "id": "25913",
"metadata": {
 "taxonomy": [ "25913", "40_1925", "Bacteroidetes", " Bacteroidia", " Bacteroidales", "Bacteroidaceae", "Bacteroides", "Bacteroides uniformis" ] 
} 
},
{
 "id": "25920",
"metadata": {
 "taxonomy": [ "25920", "15_2724", "Bacteroidetes", " Bacteroidia", " Bacteroidales", "Rikenellaceae", "Alistipes", "Alistipes finegoldii" ] 
} 
},
{
 "id": "25927",
"metadata": {
 "taxonomy": [ "25927", "26_5053", "Bacteroidetes", " Bacteroidia", " Bacteroidales", "Rikenellaceae", "Alistipes", "Alistipes sp." ] 
} 
},
{
 "id": "25930",
"metadata": {
 "taxonomy": [ "25930", "63_1011", "Bacteroidetes", " Bacteroidia", " Bacteroidales", "Rikenellaceae", "Alistipes", "Alistipes sp." ] 
} 
},
{
 "id": "25931",
"metadata": {
 "taxonomy": [ "25931", "63_2235", "Bacteroidetes", " Bacteroidia", " Bacteroidales", "Rikenellaceae", "Alistipes", "Alistipes sp." ] 
} 
},
{
 "id": "25934",
"metadata": {
 "taxonomy": [ "25934", "63_2362", "Bacteroidetes", " Bacteroidia", " Bacteroidales", "Rikenellaceae", "Alistipes", "Alistipes sp." ] 
} 
},
{
 "id": "25953",
"metadata": {
 "taxonomy": [ "25953", "75_2985", "Bacteroidetes", " Bacteroidia", " Bacteroidales", "Bacteroidaceae", "Bacteroides", "Bacteroides eggerthii" ] 
} 
},
{
 "id": "25966",
"metadata": {
 "taxonomy": [ "25966", "6_1543", "Bacteroidetes", " Bacteroidia", " Bacteroidales", "Rikenellaceae", "Alistipes", "Alistipes sp." ] 
} 
},
{
 "id": "25969",
"metadata": {
 "taxonomy": [ "25969", "37_5904", "Bacteroidetes", " Bacteroidia", " Bacteroidales", "Rikenellaceae", "Alistipes", "Alistipes finegoldii" ] 
} 
},
{
 "id": "26045",
"metadata": {
 "taxonomy": [ "26045", "56_94", "Bacteroidetes", " Bacteroidia", " Bacteroidales", "Bacteroidaceae", "Bacteroides", "Bacteroides ovatus" ] 
} 
},
{
 "id": "26054",
"metadata": {
 "taxonomy": [ "26054", "15_2554", "Bacteroidetes", " Bacteroidia", " Bacteroidales", "Bacteroidaceae", "Bacteroides", "Bacteroides ovatus" ] 
} 
},
{
 "id": "26057",
"metadata": {
 "taxonomy": [ "26057", "79_1384", "Bacteroidetes", " Bacteroidia", " Bacteroidales", "Bacteroidaceae", "Bacteroides", "Bacteroides ovatus" ] 
} 
},
{
 "id": "26062",
"metadata": {
 "taxonomy": [ "26062", "15_741", "Bacteroidetes", " Bacteroidia", " Bacteroidales", "Bacteroidaceae", "Bacteroides", "Bacteroides ovatus" ] 
} 
},
{
 "id": "26101",
"metadata": {
 "taxonomy": [ "26101", "123_6794", "Bacteroidetes", " Bacteroidia", " Bacteroidales", "Prevotellaceae", "Prevotella", "Prevotella copri" ] 
} 
},
{
 "id": "26116",
"metadata": {
 "taxonomy": [ "26116", "100_9262", "Bacteroidetes", " Bacteroidia", " Bacteroidales", "Bacteroidaceae", "Bacteroides", "Bacteroides ovatus" ] 
} 
},
{
 "id": "26121",
"metadata": {
 "taxonomy": [ "26121", "4_352", "Bacteroidetes", " Bacteroidia", " Bacteroidales", "Prevotellaceae", "Prevotella", "Prevotella copri" ] 
} 
},
{
 "id": "26122",
"metadata": {
 "taxonomy": [ "26122", "107_3916", "Bacteroidetes", " Bacteroidia", " Bacteroidales", "Prevotellaceae", "Prevotella", "Prevotella copri" ] 
} 
},
{
 "id": "26135",
"metadata": {
 "taxonomy": [ "26135", "60_5671", "Bacteroidetes", " Bacteroidia", " Bacteroidales", "Bacteroidaceae", "Bacteroides", "Bacteroides massiliensis" ] 
} 
},
{
 "id": "26142",
"metadata": {
 "taxonomy": [ "26142", "20_307", "Bacteroidetes", " Bacteroidia", " Bacteroidales", "Bacteroidaceae", "Bacteroides", "Bacteroides eggerthii" ] 
} 
},
{
 "id": "26149",
"metadata": {
 "taxonomy": [ "26149", "94_10371", "Bacteroidetes", " Bacteroidia", " Bacteroidales", "Bacteroidaceae", "Bacteroides", "Bacteroides ovatus" ] 
} 
},
{
 "id": "26179",
"metadata": {
 "taxonomy": [ "26179", "105_731", "Bacteroidetes", " Bacteroidia", " Bacteroidales", "Bacteroidaceae", "Bacteroides", "Bacteroides ovatus" ] 
} 
},
{
 "id": "26181",
"metadata": {
 "taxonomy": [ "26181", "7_2197", "Bacteroidetes", " Bacteroidia", " Bacteroidales", "Bacteroidaceae", "Bacteroides", "Bacteroides ovatus" ] 
} 
},
{
 "id": "26197",
"metadata": {
 "taxonomy": [ "26197", "94_10992", "Bacteroidetes", " Bacteroidia", " Bacteroidales", "Bacteroidaceae", "Bacteroides", "Bacteroides thetaiotaomicron" ] 
} 
},
{
 "id": "26239",
"metadata": {
 "taxonomy": [ "26239", "90_1173", "Bacteroidetes", " Bacteroidia", " Bacteroidales", "Bacteroidaceae", "Bacteroides", "Bacteroides uniformis" ] 
} 
},
{
 "id": "26314",
"metadata": {
 "taxonomy": [ "26314", "73_1115", "Bacteroidetes", " Bacteroidia", " Bacteroidales", "Porphyromonadaceae", "Parabacteroides", "Parabacteroides merdae" ] 
} 
},
{
 "id": "26323",
"metadata": {
 "taxonomy": [ "26323", "105_2427", "Bacteroidetes", " Bacteroidia", " Bacteroidales", "Bacteroidaceae", "Bacteroides", "Bacteroides massiliensis" ] 
} 
},
{
 "id": "26386",
"metadata": {
 "taxonomy": [ "26386", "20_357", "Bacteroidetes", " Bacteroidia", " Bacteroidales", "Bacteroidaceae", "Bacteroides", "Bacteroides caccae" ] 
} 
},
{
 "id": "26430",
"metadata": {
 "taxonomy": [ "26430", "105_6999", "Bacteroidetes", " Bacteroidia", " Bacteroidales", "Bacteroidaceae", "Bacteroides", "Bacteroides thetaiotaomicron" ] 
} 
},
{
 "id": "26435",
"metadata": {
 "taxonomy": [ "26435", "39_2893", "Bacteroidetes", " Bacteroidia", " Bacteroidales", "Bacteroidaceae", "Bacteroides", "Bacteroides eggerthii" ] 
} 
},
{
 "id": "26454",
"metadata": {
 "taxonomy": [ "26454", "130_5645", "Bacteroidetes", " Bacteroidia", " Bacteroidales", "Bacteroidaceae", "Bacteroides", "Bacteroides uniformis" ] 
} 
},
{
 "id": "26458",
"metadata": {
 "taxonomy": [ "26458", "107_4423", "Bacteroidetes", " Bacteroidia", " Bacteroidales", "Bacteroidaceae", "Bacteroides", "Bacteroides caccae" ] 
} 
},
{
 "id": "26521",
"metadata": {
 "taxonomy": [ "26521", "88_1768", "Bacteroidetes", " Bacteroidia", " Bacteroidales", "Bacteroidaceae", "Bacteroides", "Bacteroides fragilis" ] 
} 
},
{
 "id": "26535",
"metadata": {
 "taxonomy": [ "26535", "105_3751", "Bacteroidetes", " Bacteroidia", " Bacteroidales", "Bacteroidaceae", "Bacteroides", "Bacteroides massiliensis" ] 
} 
},
{
 "id": "26541",
"metadata": {
 "taxonomy": [ "26541", "105_6700", "Bacteroidetes", " Bacteroidia", " Bacteroidales", "Bacteroidaceae", "Bacteroides", "Bacteroides sp." ] 
} 
},
{
 "id": "26544",
"metadata": {
 "taxonomy": [ "26544", "49_1279", "Bacteroidetes", " Bacteroidia", " Bacteroidales", "Bacteroidaceae", "Bacteroides", "Bacteroides massiliensis" ] 
} 
},
{
 "id": "26546",
"metadata": {
 "taxonomy": [ "26546", "60_3724", "Bacteroidetes", " Bacteroidia", " Bacteroidales", "Bacteroidaceae", "Bacteroides", "Bacteroides uniformis" ] 
} 
},
{
 "id": "26555",
"metadata": {
 "taxonomy": [ "26555", "71_782", "Bacteroidetes", " Bacteroidia", " Bacteroidales", "Bacteroidaceae", "Bacteroides", "Bacteroides massiliensis" ] 
} 
},
{
 "id": "26560",
"metadata": {
 "taxonomy": [ "26560", "94_5530", "Bacteroidetes", " Bacteroidia", " Bacteroidales", "Bacteroidaceae", "Bacteroides", "Bacteroides thetaiotaomicron" ] 
} 
},
{
 "id": "26566",
"metadata": {
 "taxonomy": [ "26566", "97_4140", "Bacteroidetes", " Bacteroidia", " Bacteroidales", "Porphyromonadaceae", "Barnesiella", "Barnsiella intestinihominis" ] 
} 
},
{
 "id": "26575",
"metadata": {
 "taxonomy": [ "26575", "17_1646", "Bacteroidetes", " Bacteroidia", " Bacteroidales", "Bacteroidaceae", "Bacteroides", "Bacteroides massiliensis" ] 
} 
},
{
 "id": "26582",
"metadata": {
 "taxonomy": [ "26582", "96_6011", "Bacteroidetes", " Bacteroidia", " Bacteroidales", "Bacteroidaceae", "Bacteroides", "Bacteroides massiliensis" ] 
} 
},
{
 "id": "26583",
"metadata": {
 "taxonomy": [ "26583", "9_1397", "Bacteroidetes", " Bacteroidia", " Bacteroidales", "Bacteroidaceae", "Bacteroides", "Bacteroides massiliensis" ] 
} 
},
{
 "id": "26586",
"metadata": {
 "taxonomy": [ "26586", "50_880", "Bacteroidetes", " Bacteroidia", " Bacteroidales", "Bacteroidaceae", "Bacteroides", "Bacteroides uniformis" ] 
} 
},
{
 "id": "26601",
"metadata": {
 "taxonomy": [ "26601", "115_2180", "Bacteroidetes", " Bacteroidia", " Bacteroidales", "Bacteroidaceae", "Bacteroides", "Bacteroides massiliensis" ] 
} 
},
{
 "id": "26605",
"metadata": {
 "taxonomy": [ "26605", "57_468", "Bacteroidetes", " Bacteroidia", " Bacteroidales", "Bacteroidaceae", "Bacteroides", "Bacteroides massiliensis" ] 
} 
},
{
 "id": "26623",
"metadata": {
 "taxonomy": [ "26623", "107_646", "Bacteroidetes", " Bacteroidia", " Bacteroidales", "Prevotellaceae", "Prevotella", "Prevotella copri" ] 
} 
},
{
 "id": "26638",
"metadata": {
 "taxonomy": [ "26638", "105_3727", "Bacteroidetes", " Bacteroidia", " Bacteroidales", "Bacteroidaceae", "Bacteroides", "Bacteroides massiliensis" ] 
} 
},
{
 "id": "26650",
"metadata": {
 "taxonomy": [ "26650", "106_560", "Bacteroidetes", " Bacteroidia", " Bacteroidales", "Bacteroidaceae", "Bacteroides", "Bacteroides sp." ] 
} 
},
{
 "id": "26703",
"metadata": {
 "taxonomy": [ "26703", "39_1189", "Bacteroidetes", " Bacteroidia", " Bacteroidales", "Bacteroidaceae", "Bacteroides", "Bacteroides eggerthii" ] 
} 
},
{
 "id": "26708",
"metadata": {
 "taxonomy": [ "26708", "20_2144", "Bacteroidetes", " Bacteroidia", " Bacteroidales", "Bacteroidaceae", "Bacteroides", "Bacteroides eggerthii" ] 
} 
},
{
 "id": "26711",
"metadata": {
 "taxonomy": [ "26711", "100_3424", "Bacteroidetes", " Bacteroidia", " Bacteroidales", "Bacteroidaceae", "Bacteroides", "Bacteroides eggerthii" ] 
} 
},
{
 "id": "26727",
"metadata": {
 "taxonomy": [ "26727", "20_4507", "Bacteroidetes", " Bacteroidia", " Bacteroidales", "Bacteroidaceae", "Bacteroides", "Bacteroides sp." ] 
} 
},
{
 "id": "26741",
"metadata": {
 "taxonomy": [ "26741", "63_2386", "Bacteroidetes", " Bacteroidia", " Bacteroidales", "Bacteroidaceae", "Bacteroides", "Bacteroides eggerthii" ] 
} 
},
{
 "id": "26750",
"metadata": {
 "taxonomy": [ "26750", "97_842", "Bacteroidetes", " Bacteroidia", " Bacteroidales", "Porphyromonadaceae", "Barnesiella", "Barnesiella intestinihominis" ] 
} 
},
{
 "id": "26755",
"metadata": {
 "taxonomy": [ "26755", "63_5252", "Bacteroidetes", " Bacteroidia", " Bacteroidales", "Bacteroidaceae", "Bacteroides", "Bacteroides finegoldii" ] 
} 
},
{
 "id": "26805",
"metadata": {
 "taxonomy": [ "26805", "120_1407", "Bacteroidetes", " Bacteroidia", " Bacteroidales", "Bacteroidaceae", "Bacteroides", "Bacteroides finegoldii" ] 
} 
},
{
 "id": "26811",
"metadata": {
 "taxonomy": [ "26811", "86_3230", "Bacteroidetes", " Bacteroidia", " Bacteroidales", "Bacteroidaceae", "Bacteroides", "Bacteroides uniformis" ] 
} 
},
{
 "id": "26812",
"metadata": {
 "taxonomy": [ "26812", "9_5751", "Bacteroidetes", " Bacteroidia", " Bacteroidales", "Porphyromonadaceae", "Parabacteroides", "Parabacteroides merdae" ] 
} 
},
{
 "id": "26848",
"metadata": {
 "taxonomy": [ "26848", "69_3722", "Bacteroidetes", " Bacteroidia", " Bacteroidales", "Bacteroidaceae", "Bacteroides", "Bacteroides uniformis" ] 
} 
},
{
 "id": "26864",
"metadata": {
 "taxonomy": [ "26864", "131_9274", "Bacteroidetes", " Bacteroidia", " Bacteroidales", "Bacteroidaceae", "Bacteroides", "Bacteroides uniformis" ] 
} 
},
{
 "id": "26875",
"metadata": {
 "taxonomy": [ "26875", "111_7021", "Bacteroidetes", " Bacteroidia", " Bacteroidales", "Bacteroidaceae", "Bacteroides", "Bacteroides uniformis" ] 
} 
},
{
 "id": "26884",
"metadata": {
 "taxonomy": [ "26884", "131_7984", "Bacteroidetes", " Bacteroidia", " Bacteroidales", "Bacteroidaceae", "Bacteroides", "Bacteroides uniformis" ] 
} 
},
{
 "id": "26885",
"metadata": {
 "taxonomy": [ "26885", "69_3809", "Bacteroidetes", " Bacteroidia", " Bacteroidales", "Bacteroidaceae", "Bacteroides", "Bacteroides sp." ] 
} 
},
{
 "id": "26925",
"metadata": {
 "taxonomy": [ "26925", "63_5122", "Bacteroidetes", " Bacteroidia", " Bacteroidales", "Bacteroidaceae", "Bacteroides", "Bacteroides uniformis" ] 
} 
},
{
 "id": "26941",
"metadata": {
 "taxonomy": [ "26941", "101_2276", "Bacteroidetes", " Bacteroidia", " Bacteroidales", "Porphyromonadaceae", "Parabacteroides", "Parabacteroides merdae" ] 
} 
},
{
 "id": "26944",
"metadata": {
 "taxonomy": [ "26944", "9_5236", "Bacteroidetes", " Bacteroidia", " Bacteroidales", "Bacteroidaceae", "Bacteroides", "Bacteroides uniformis" ] 
} 
},
{
 "id": "26951",
"metadata": {
 "taxonomy": [ "26951", "129_1231", "Bacteroidetes", " Bacteroidia", " Bacteroidales", "Bacteroidaceae", "Bacteroides", "Bacteroides uniformis" ] 
} 
},
{
 "id": "26961",
"metadata": {
 "taxonomy": [ "26961", "122_1945", "Bacteroidetes", " Bacteroidia", " Bacteroidales", "Bacteroidaceae", "Bacteroides", "Bacteroides intestinalis" ] 
} 
},
{
 "id": "26966",
"metadata": {
 "taxonomy": [ "26966", "9_935", "Bacteroidetes", " Bacteroidia", " Bacteroidales", "Prevotellaceae", "Prevotella", "Prevotella sp." ] 
} 
},
{
 "id": "26974",
"metadata": {
 "taxonomy": [ "26974", "99_3892", "Bacteroidetes", " Bacteroidia", " Bacteroidales", "Bacteroidaceae", "Bacteroides", "Bacteroides uniformis" ] 
} 
},
{
 "id": "26976",
"metadata": {
 "taxonomy": [ "26976", "86_3422", "Bacteroidetes", " Bacteroidia", " Bacteroidales", "Bacteroidaceae", "Bacteroides", "Bacteroides uniformis" ] 
} 
},
{
 "id": "26993",
"metadata": {
 "taxonomy": [ "26993", "75_1754", "Bacteroidetes", " Bacteroidia", " Bacteroidales", "Bacteroidaceae", "Bacteroides", "Bacteroides uniformis" ] 
} 
},
{
 "id": "26998",
"metadata": {
 "taxonomy": [ "26998", "19_7015", "Bacteroidetes", " Bacteroidia", " Bacteroidales", "Bacteroidaceae", "Bacteroides", "Bacteroides sp." ] 
} 
},
{
 "id": "27013",
"metadata": {
 "taxonomy": [ "27013", "120_1773", "Bacteroidetes", " Bacteroidia", " Bacteroidales", "Bacteroidaceae", "Bacteroides", "Bacteroides eggerthii" ] 
} 
},
{
 "id": "27018",
"metadata": {
 "taxonomy": [ "27018", "7_2316", "Bacteroidetes", " Bacteroidia", " Bacteroidales", "Prevotellaceae", "Prevotella", "Prevotella stercorea" ] 
} 
},
{
 "id": "27031",
"metadata": {
 "taxonomy": [ "27031", "90_9427", "Bacteroidetes", " Bacteroidia", " Bacteroidales", "Bacteroidaceae", "Bacteroides", "Bacteroides massiliensis " ] 
} 
},
{
 "id": "27040",
"metadata": {
 "taxonomy": [ "27040", "19_6112", "Bacteroidetes", " Bacteroidia", " Bacteroidales", "Bacteroidaceae", "Bacteroides", "Bacteroides uniformis" ] 
} 
},
{
 "id": "27093",
"metadata": {
 "taxonomy": [ "27093", "60_2960", "Bacteroidetes", " Bacteroidia", " Bacteroidales", "Bacteroidaceae", "Bacteroides", "Bacteroides uniformis" ] 
} 
},
{
 "id": "27094",
"metadata": {
 "taxonomy": [ "27094", "60_1423", "Bacteroidetes", " Bacteroidia", " Bacteroidales", "Bacteroidaceae", "Bacteroides", "Bacteroides sp." ] 
} 
},
{
 "id": "27099",
"metadata": {
 "taxonomy": [ "27099", "9_1055", "Bacteroidetes", " Bacteroidia", " Bacteroidales", "Prevotellaceae", "Prevotella", "Prevotella sp." ] 
} 
},
{
 "id": "27100",
"metadata": {
 "taxonomy": [ "27100", "39_2443", "Bacteroidetes", " Bacteroidia", " Bacteroidales", "Bacteroidaceae", "Bacteroides", "Bacteroides uniformis" ] 
} 
},
{
 "id": "27106",
"metadata": {
 "taxonomy": [ "27106", "24_5380", "Bacteroidetes", " Bacteroidia", " Bacteroidales", "Bacteroidaceae", "Bacteroides", "Bacteroides uniformis" ] 
} 
},
{
 "id": "27114",
"metadata": {
 "taxonomy": [ "27114", "107_1886", "Bacteroidetes", " Bacteroidia", " Bacteroidales", "Bacteroidaceae", "Bacteroides", "Bacteroides massiliensis" ] 
} 
},
{
 "id": "27116",
"metadata": {
 "taxonomy": [ "27116", "60_3575", "Bacteroidetes", " Bacteroidia", " Bacteroidales", "Bacteroidaceae", "Bacteroides", "Bacteroides sp." ] 
} 
},
{
 "id": "27126",
"metadata": {
 "taxonomy": [ "27126", "39_2621", "Bacteroidetes", " Bacteroidia", " Bacteroidales", "Bacteroidaceae", "Bacteroides", "Bacteroides sp." ] 
} 
},
{
 "id": "27132",
"metadata": {
 "taxonomy": [ "27132", "124_6583", "Bacteroidetes", " Bacteroidia", " Bacteroidales", "Bacteroidaceae", "Bacteroides", "Bacteroides sp." ] 
} 
},
{
 "id": "27140",
"metadata": {
 "taxonomy": [ "27140", "9_5616", "Bacteroidetes", " Bacteroidia", " Bacteroidales", "Prevotellaceae", "Prevotella", "Prevotella sp." ] 
} 
},
{
 "id": "27141",
"metadata": {
 "taxonomy": [ "27141", "116_1138", "Bacteroidetes", " Bacteroidia", " Bacteroidales", "Bacteroidaceae", "Bacteroides", "Bacteroides sp." ] 
} 
},
{
 "id": "27205",
"metadata": {
 "taxonomy": [ "27205", "102_5113", "Bacteroidetes", " Bacteroidia", " Bacteroidales", "Bacteroidaceae", "Bacteroides", "Bacteroides sp." ] 
} 
},
{
 "id": "27208",
"metadata": {
 "taxonomy": [ "27208", "105_6915", "Bacteroidetes", " Bacteroidia", " Bacteroidales", "Bacteroidaceae", "Bacteroides", "Bacteroides thetaiotaomicron" ] 
} 
},
{
 "id": "27233",
"metadata": {
 "taxonomy": [ "27233", "105_2606", "Bacteroidetes", " Bacteroidia", " Bacteroidales", "Bacteroidaceae", "Bacteroides", "Bacteroides massiliensis" ] 
} 
},
{
 "id": "27243",
"metadata": {
 "taxonomy": [ "27243", "20_923", "Bacteroidetes", " Bacteroidia", " Bacteroidales", "Bacteroidaceae", "Bacteroides", "Bacteroides massiliensis" ] 
} 
},
{
 "id": "27256",
"metadata": {
 "taxonomy": [ "27256", "120_3391", "Bacteroidetes", " Bacteroidia", " Bacteroidales", "Bacteroidaceae", "Bacteroides", "Bacteroides uniformis" ] 
} 
},
{
 "id": "27261",
"metadata": {
 "taxonomy": [ "27261", "131_4612", "Bacteroidetes", " Bacteroidia", " Bacteroidales", "Bacteroidaceae", "Bacteroides", "Bacteroides uniformis" ] 
} 
},
{
 "id": "27262",
"metadata": {
 "taxonomy": [ "27262", "119_6011", "Bacteroidetes", " Bacteroidia", " Bacteroidales", "Bacteroidaceae", "Bacteroides", "Bacteroides sp." ] 
} 
},
{
 "id": "27263",
"metadata": {
 "taxonomy": [ "27263", "10_6638", "Bacteroidetes", " Bacteroidia", " Bacteroidales", "Rikenellaceae", "Alistipes", "Alistipes sp." ] 
} 
},
{
 "id": "27264",
"metadata": {
 "taxonomy": [ "27264", "60_7108", "Bacteroidetes", " Bacteroidia", " Bacteroidales", "Bacteroidaceae", "Bacteroides", "Bacteroides massiliensis" ] 
} 
},
{
 "id": "27267",
"metadata": {
 "taxonomy": [ "27267", "39_2476", "Bacteroidetes", " Bacteroidia", " Bacteroidales", "Bacteroidaceae", "Bacteroides", "Bacteroides sp." ] 
} 
},
{
 "id": "27274",
"metadata": {
 "taxonomy": [ "27274", "40_2357", "Bacteroidetes", " Bacteroidia", " Bacteroidales", "Bacteroidaceae", "Bacteroides", "Bacteroides uniformis" ] 
} 
},
{
 "id": "27287",
"metadata": {
 "taxonomy": [ "27287", "105_6073", "Bacteroidetes", " Bacteroidia", " Bacteroidales", "Bacteroidaceae", "Bacteroides", "Bacteroides massiliensis" ] 
} 
},
{
 "id": "27302",
"metadata": {
 "taxonomy": [ "27302", "57_534", "Bacteroidetes", " Bacteroidia", " Bacteroidales", "Bacteroidaceae", "Bacteroides", "Bacteroides uniformis" ] 
} 
},
{
 "id": "27307",
"metadata": {
 "taxonomy": [ "27307", "68_8915", "Bacteroidetes", " Bacteroidia", " Bacteroidales", "Bacteroidaceae", "Bacteroides", "Bacteroides sp." ] 
} 
},
{
 "id": "27309",
"metadata": {
 "taxonomy": [ "27309", "4_3574", "Bacteroidetes", " Bacteroidia", " Bacteroidales", "Bacteroidaceae", "Bacteroides", "Bacteroides massiliensis" ] 
} 
},
{
 "id": "27335",
"metadata": {
 "taxonomy": [ "27335", "114_6989", "Bacteroidetes", " Bacteroidia", " Bacteroidales", "Porphyromonadaceae", "Parabacteroides", "Parabacteroides distasonis" ] 
} 
},
{
 "id": "27340",
"metadata": {
 "taxonomy": [ "27340", "3_487", "Bacteroidetes", " Bacteroidia", " Bacteroidales", "Bacteroidaceae", "Bacteroides", "Bacteroides sp." ] 
} 
},
{
 "id": "27352",
"metadata": {
 "taxonomy": [ "27352", "42_2311", "Bacteroidetes", " Bacteroidia", " Bacteroidales", "Bacteroidaceae", "Bacteroides", "Bacteroides vulgatus" ] 
} 
},
{
 "id": "27353",
"metadata": {
 "taxonomy": [ "27353", "65_7235", "Bacteroidetes", " Bacteroidia", " Bacteroidales", "Bacteroidaceae", "Bacteroides", "Bacteroides uniformis" ] 
} 
},
{
 "id": "27369",
"metadata": {
 "taxonomy": [ "27369", "65_4718", "Bacteroidetes", " Bacteroidia", " Bacteroidales", "Bacteroidaceae", "Bacteroides", "Bacteroides vulgatus" ] 
} 
},
{
 "id": "27371",
"metadata": {
 "taxonomy": [ "27371", "12_4196", "Bacteroidetes", " Bacteroidia", " Bacteroidales", "Bacteroidaceae", "Bacteroides", "Bacteroides vulgatus" ] 
} 
},
{
 "id": "27376",
"metadata": {
 "taxonomy": [ "27376", "12_1008", "Bacteroidetes", " Bacteroidia", " Bacteroidales", "Porphyromonadaceae", "Parabacteroides", "Parabacteroides distasonis" ] 
} 
},
{
 "id": "27377",
"metadata": {
 "taxonomy": [ "27377", "65_1308", "Bacteroidetes", " Bacteroidia", " Bacteroidales", "Porphyromonadaceae", "Parabacteroides", "Parabacteroides distasonis" ] 
} 
},
{
 "id": "27379",
"metadata": {
 "taxonomy": [ "27379", "50_2228", "Bacteroidetes", " Bacteroidia", " Bacteroidales", "Porphyromonadaceae", "Parabacteroides", "Parabacteroides distasonis" ] 
} 
},
{
 "id": "27394",
"metadata": {
 "taxonomy": [ "27394", "91_5443", "Bacteroidetes", " Bacteroidia", " Bacteroidales", "Porphyromonadaceae", "Parabacteroides", "Parabacteroides distasonis" ] 
} 
},
{
 "id": "27406",
"metadata": {
 "taxonomy": [ "27406", "114_1474", "Bacteroidetes", " Bacteroidia", " Bacteroidales", "Porphyromonadaceae", "Parabacteroides", "Parabacteroides distasonis" ] 
} 
},
{
 "id": "27408",
"metadata": {
 "taxonomy": [ "27408", "32_9", "Bacteroidetes", " Bacteroidia", " Bacteroidales", "Porphyromonadaceae", "Parabacteroides", "Parabacteroides distasonis" ] 
} 
},
{
 "id": "27410",
"metadata": {
 "taxonomy": [ "27410", "44_2288", "Bacteroidetes", " Bacteroidia", " Bacteroidales", "Porphyromonadaceae", "Parabacteroides", "Parabacteroides distasonis" ] 
} 
},
{
 "id": "27418",
"metadata": {
 "taxonomy": [ "27418", "9_1369", "Bacteroidetes", " Bacteroidia", " Bacteroidales", "Bacteroidaceae", "Bacteroides", "Bacteroides uniformis" ] 
} 
},
{
 "id": "27425",
"metadata": {
 "taxonomy": [ "27425", "76_5342", "Bacteroidetes", " Bacteroidia", " Bacteroidales", "Bacteroidaceae", "Bacteroides", "Bacteroides fragilis" ] 
} 
},
{
 "id": "27428",
"metadata": {
 "taxonomy": [ "27428", "114_7841", "Bacteroidetes", " Bacteroidia", " Bacteroidales", "Porphyromonadaceae", "Parabacteroides", "Parabacteroides distasonis" ] 
} 
},
{
 "id": "27432",
"metadata": {
 "taxonomy": [ "27432", "76_4993", "Bacteroidetes", " Bacteroidia", " Bacteroidales", "Bacteroidaceae", "Bacteroides", "Bacteroides uniformis" ] 
} 
},
{
 "id": "27464",
"metadata": {
 "taxonomy": [ "27464", "38_3176", "Bacteroidetes", " Bacteroidia", " Bacteroidales", "Porphyromonadaceae", "Parabacteroides", "Parabacteroides distasonis" ] 
} 
},
{
 "id": "27465",
"metadata": {
 "taxonomy": [ "27465", "61_4440", "Bacteroidetes", " Bacteroidia", " Bacteroidales", "Porphyromonadaceae", "Parabacteroides", "Parabacteroides distasonis" ] 
} 
},
{
 "id": "27468",
"metadata": {
 "taxonomy": [ "27468", "61_247", "Bacteroidetes", " Bacteroidia", " Bacteroidales", "Porphyromonadaceae", "Parabacteroides", "Parabacteroides distasonis" ] 
} 
},
{
 "id": "27473",
"metadata": {
 "taxonomy": [ "27473", "80_5200", "Bacteroidetes", " Bacteroidia", " Bacteroidales", "Bacteroidaceae", "Bacteroides", "Bacteroides uniformis" ] 
} 
},
{
 "id": "27481",
"metadata": {
 "taxonomy": [ "27481", "60_3145", "Bacteroidetes", " Bacteroidia", " Bacteroidales", "Bacteroidaceae", "Bacteroides", "Bacteroides sp." ] 
} 
},
{
 "id": "27499",
"metadata": {
 "taxonomy": [ "27499", "50_1569", "Bacteroidetes", " Bacteroidia", " Bacteroidales", "Porphyromonadaceae", "Parabacteroides", "Parabacteroides distasonis" ] 
} 
},
{
 "id": "27501",
"metadata": {
 "taxonomy": [ "27501", "114_6841", "Bacteroidetes", " Bacteroidia", " Bacteroidales", "Porphyromonadaceae", "Parabacteroides", "Parabacteroides distasonis" ] 
} 
},
{
 "id": "27519",
"metadata": {
 "taxonomy": [ "27519", "58_6114", "Bacteroidetes", " Bacteroidia", " Bacteroidales", "Bacteroidaceae", "Bacteroides", "Bacteroides plebeius" ] 
} 
},
{
 "id": "27527",
"metadata": {
 "taxonomy": [ "27527", "40_397", "Bacteroidetes", " Bacteroidia", " Bacteroidales", "Bacteroidaceae", "Bacteroides", "Bacteroides eggerthii" ] 
} 
},
{
 "id": "27528",
"metadata": {
 "taxonomy": [ "27528", "130_3578", "Bacteroidetes", " Bacteroidia", " Bacteroidales", "Bacteroidaceae", "Bacteroides", "Bacteroides vulgatus" ] 
} 
},
{
 "id": "27534",
"metadata": {
 "taxonomy": [ "27534", "120_698", "Bacteroidetes", " Bacteroidia", " Bacteroidales", "Bacteroidaceae", "Bacteroides", "Bacteroides uniformis" ] 
} 
},
{
 "id": "27562",
"metadata": {
 "taxonomy": [ "27562", "122_611", "Bacteroidetes", " Bacteroidia", " Bacteroidales", "Bacteroidaceae", "Bacteroides", "Bacteroides uniformis" ] 
} 
},
{
 "id": "27566",
"metadata": {
 "taxonomy": [ "27566", "122_3064", "Bacteroidetes", " Bacteroidia", " Bacteroidales", "Bacteroidaceae", "Bacteroides", "Bacteroides uniformis" ] 
} 
},
{
 "id": "27569",
"metadata": {
 "taxonomy": [ "27569", "67_2517", "Bacteroidetes", " Bacteroidia", " Bacteroidales", "Bacteroidaceae", "Bacteroides", "Bacteroides uniformis" ] 
} 
},
{
 "id": "27571",
"metadata": {
 "taxonomy": [ "27571", "22_356", "Bacteroidetes", " Bacteroidia", " Bacteroidales", "Bacteroidaceae", "Bacteroides", "Bacteroides uniformis" ] 
} 
},
{
 "id": "27576",
"metadata": {
 "taxonomy": [ "27576", "32_3060", "Bacteroidetes", " Bacteroidia", " Bacteroidales", "Bacteroidaceae", "Bacteroides", "Bacteroides intestinalis" ] 
} 
},
{
 "id": "27581",
"metadata": {
 "taxonomy": [ "27581", "105_3289", "Bacteroidetes", " Bacteroidia", " Bacteroidales", "Bacteroidaceae", "Bacteroides", "Bacteroides uniformis" ] 
} 
},
{
 "id": "27604",
"metadata": {
 "taxonomy": [ "27604", "122_599", "Bacteroidetes", " Bacteroidia", " Bacteroidales", "Bacteroidaceae", "Bacteroides", "Bacteroides intestinalis" ] 
} 
},
{
 "id": "27640",
"metadata": {
 "taxonomy": [ "27640", "117_1586", "Bacteroidetes", " Bacteroidia", " Bacteroidales", "Prevotellaceae", "Prevotella", "Prevotella stercorea" ] 
} 
},
{
 "id": "27644",
"metadata": {
 "taxonomy": [ "27644", "71_6932", "Bacteroidetes", " Bacteroidia", " Bacteroidales", "Bacteroidaceae", "Bacteroides", "Bacteroides vulgatus" ] 
} 
},
{
 "id": "27647",
"metadata": {
 "taxonomy": [ "27647", "65_2995", "Bacteroidetes", " Bacteroidia", " Bacteroidales", "Bacteroidaceae", "Bacteroides", "Bacteroides fragilis" ] 
} 
},
{
 "id": "27661",
"metadata": {
 "taxonomy": [ "27661", "75_2116", "Bacteroidetes", " Bacteroidia", " Bacteroidales", "Bacteroidaceae", "Bacteroides", "Bacteroides eggerthii" ] 
} 
},
{
 "id": "27663",
"metadata": {
 "taxonomy": [ "27663", "12_4182", "Bacteroidetes", " Bacteroidia", " Bacteroidales", "Porphyromonadaceae", "Parabacteroides", "Parabacteroides distasonis" ] 
} 
},
{
 "id": "27673",
"metadata": {
 "taxonomy": [ "27673", "123_4012", "Bacteroidetes", " Bacteroidia", " Bacteroidales", "Bacteroidaceae", "Bacteroides", "Bacteroides uniformis" ] 
} 
},
{
 "id": "27678",
"metadata": {
 "taxonomy": [ "27678", "132_2984", "Bacteroidetes", " Bacteroidia", " Bacteroidales", "Bacteroidaceae", "Bacteroides", "Bacteroides uniformis" ] 
} 
},
{
 "id": "27679",
"metadata": {
 "taxonomy": [ "27679", "114_7428", "Bacteroidetes", " Bacteroidia", " Bacteroidales", "Bacteroidaceae", "Bacteroides", "Bacteroides thetaiotaomicron" ] 
} 
},
{
 "id": "27697",
"metadata": {
 "taxonomy": [ "27697", "41_8070", "Bacteroidetes", " Bacteroidia", " Bacteroidales", "Bacteroidaceae", "Bacteroides", "Bacteroides vulgatus" ] 
} 
},
{
 "id": "27699",
"metadata": {
 "taxonomy": [ "27699", "12_1287", "Bacteroidetes", " Bacteroidia", " Bacteroidales", "Bacteroidaceae", "Bacteroides", "Bacteroides vulgatus" ] 
} 
},
{
 "id": "27702",
"metadata": {
[truncated: 7,200,250 more chars]
